# Supplementary material for: Resilience to Chronic Stress Is Characterized by Circadian Brain-Liver Coordination
Source: Biol Psychiatry Glob Open Sci. 2024 Aug 23;4(6):100385. doi: 10.1016/j.bpsgos.2024.100385 (PMC11462208; doi:10.1016/j.bpsgos.2024.100385)
Supplement: Supplementary Table [file mmc1.xlsx]

## Sheet: Liver
genes	CO2_0_26	CON_0_17	CON_0_20	CON_4_15	CON_4_18	CON_4_28	CON_8_16	CON_8_19	CON_8_30	CON_12_14	CON_12_25	C3_12_11	CON_16_21	CON_16_22	CON_16_6	CON_20_10	CON_20_7	CO2_20_24	Res_0_42	Res_0_69	Res_0_74	Res_4_24	Res_4_43	Res_4_71	Res_8_25	Res_8_41	Res_8_72	Res_12_59	Res_12_7	Res_12_8	Res_16_4	Res_16_57	Res_16_60	Res_20_58	Res_20_6	Res_20_62	Sus_0_14	Sus_0_18	Sus_0_52	Sus_4_19	Sus_4_22	Sus_4_40	Sus_8_17	Sus_8_23	Sus_8_78	Sus_12_11	Sus_12_34	Sus_12_56	Sus_16_13
0610005C13Rik	837.825826622119	910.204341514869	872.849122958776	965.388964766056	1107.25895794809	962.655617692459	1266.20826985639	1351.99481949093	1450.40420519641	1120.27045404063	1165.53691441543	1041.28505426871	1033.79315648168	866.608515495437	985.343651485803	871.387887959302	1004.64739062186	1018.56207291078	872.754990449691	862.747621700708	921.702074352882	849.902775844198	875.826473910117	1080.04400323979	1077.0986712255	1365.28317165384	747.983936114705	1064.91090701679	914.029780804371	965.196898123043	971.60627877478	937.750144318695	1077.55941095091	883.473110904883	1105.18895824959	911.41213006472	1193.16925117219	1034.9133389123	1034.68755995283	1060.93599932168	1074.88628213581	949.64284273021	1232.07728061666	1300.66299127274	1176.47446194101	1221.69444714593	1292.59241074405	1395.86616712582	846.143964912535
0610006L08Rik	0	0	0	0	0	0	0	0	0	0	0	0	0	0	0	0	0	0	0	0	0	0	0	0	0	0	0	1.0369142229959	0	0	0	0	0	0	0	0	0	0	0	0	0	0	0	0	0	0	0	0	0
0610009B22Rik	146.132411620137	159.668198564058	187.391337132393	152.061266989057	149.164419205442	166.576223584611	126.503693935699	118.39502656559	118.202613917143	133.005082863897	155.916122323117	156.78242655878	167.098017503368	148.441989385226	161.678994774334	178.182957481874	180.475579153628	160.778316623483	164.163266003821	149.467241478851	152.583250532173	124.02014754808	125.118067701445	148.940832816718	112.346384581467	111.965371356227	108.500100943705	122.355878313516	140.571476634052	132.700396099173	145.740941816217	155.094970270167	166.262294433627	156.374740630164	146.015853253932	173.980803898013	174.491254869136	174.149404297139	124.162507194339	127.031973494339	147.260580184734	161.034396780801	130.784951438669	133.948875220626	121.599427590802	160.514598895086	131.206171359088	125.549486612191	150.634808774415
0610009E02Rik	2.08760588028767	4.78048498694784	0.986270195433645	4.00161228918572	0.956182174393859	0	1.17133049940462	2.54612960356107	0.968873884566742	1.08134213710486	0.852000668432331	1.38745510229009	0	0	1.79643327527038	0	0	0.898202886164709	6.49233255382342	0	1.24051423196889	0	0	2.67558382305481	0	0.867948615164549	0	1.0369142229959	1.89109609821594	1.13419141965105	0	2.15409680930787	0	3.53389244361953	3.35668628169959	2.64945386646721	0.974811479715842	0	0	1.75216515164605	3.47859638231655	0.920196553033149	1.0379758050688	0.970644023337867	1.01332856325668	0	1.6929828562463	1.74374286961377	1.17683444355012
0610009L18Rik	4.8710803873379	1.91219399477914	7.89016156346916	2.00080614459286	3.82472869757544	2.90539924856879	3.51399149821385	0	3.87549553826697	4.32536854841942	5.96400467902632	2.08118265343513	4.0264582530932	0	2.69464991290557	0	3.60951158307255	2.69460865849413	7.41980863294105	3.78398079693293	3.72154269590666	3.64765139847295	0	0.891861274351604	2.67491391860636	1.7358972303291	0.606145815327962	6.22148533797539	4.41255756250386	2.2683828393021	2.74982909087202	4.30819361861575	1.79743021009326	5.3008386654293	1.67834314084979	1.76630257764481	2.92443443914753	4.43692749801628	4.86911792918978	4.38041287911513	2.3190642548777	5.5211793181989	3.1139274152064	2.9119320700136	3.03998568977005	1.11468471454921	0.846491428123149	1.74374286961377	1.17683444355012
0610010F05Rik	189.276266479416	191.219399477914	195.281498695862	190.076583736322	185.499341832409	173.355488497938	192.098201902357	170.590683438592	165.677434260913	174.096084073882	207.036162429057	198.406079627483	185.217079642287	164.122481221693	152.696828397982	156.215195600547	174.459726515173	168.862142598965	138.193935788527	146.629255881151	179.874563635488	151.377533036628	172.460039264154	196.209480357353	182.785784438102	177.929466108733	172.145411553141	187.681474362258	191.00070591981	167.860330108355	184.238549088425	170.891680205091	161.768718908393	162.559052406498	187.135260204752	148.369416522164	110.15369720789	157.510926179578	170.419127521642	158.570946223968	161.174965714	138.949679508006	152.582443345113	170.833348107465	166.185884374096	185.037662615168	176.916708477738	156.064986830432	161.226318766366
0610010K14Rik	113.426586162297	100.390184725905	115.393612865737	126.05078710935	126.216047019989	137.522231098923	131.189015933317	157.860035420786	139.517839377611	118.947635081534	105.648082885609	92.2657643022908	116.767289339703	81.538557549631	95.2109635893301	168.41950775684	128.739246462921	128.443012721553	121.49936636441	113.519423907988	100.48165278948	89.3674592625873	101.447081920091	111.482659293951	103.430004852779	114.56921720172	139.413537525431	114.060564529549	114.7264966251	82.7959736345266	91.6609696957339	96.9343564188544	86.2766500844765	114.851504417635	117.484019859485	109.510759813978	175.466066348852	134.217056814992	114.42427133596	127.908056070162	131.02713040059	141.710269167105	99.6456772866047	115.506638777206	121.599427590802	133.762165745905	124.434239934103	106.36831504644	107.091934363061
0610012G03Rik	260.254866409196	226.594988381328	316.5927327342	297.11971247204	310.759206678004	284.729126359741	254.178718370802	359.004274102111	317.790634137891	331.972036091191	333.132261357042	281.653385764888	339.229107823102	309.428372239625	341.322322301372	268.49486743844	295.979949811949	319.760227474636	242.071256649702	245.012756601407	261.748502945435	238.921166599978	219.802010826863	257.747908287614	270.166305779243	313.329450074402	244.882909392497	312.111181121765	301.945010348478	260.864026519741	248.401227875439	281.468649749562	275.905537249315	266.808879493275	263.499873113417	233.151940249114	382.12610004861	276.198736751513	288.495237304494	308.381066689705	282.925839095079	271.457983144779	283.367394783782	337.784120121578	314.131854609572	334.405414364762	347.061485530491	336.542373835457	238.897392040674
0610025J13Rik	0.695868626762557	0.956096997389569	0.986270195433645	1.00040307229643	0.956182174393859	0.968466416189597	1.17133049940462	1.27306480178053	0	0	3.40800267372932	0	0	1.04536612243117	0	0	0	0.898202886164709	1.85495215823526	0	0	0	0	0.891861274351604	0	1.7358972303291	1.21229163065592	1.0369142229959	1.26073073214396	0	0.916609696957339	0	0.89871510504663	0	0.839171570424896	0.883151288822403	0	0	0	0	2.3190642548777	0	0	0	0	0	1.6929828562463	1.74374286961377	2.35366888710024
0610030E20Rik	552.51968964947	475.180207702616	445.794128336008	511.205969943476	556.498025497226	566.552853470914	445.105589773755	495.222207892628	426.304509209367	328.728009679876	333.984262025474	341.313955163362	492.234521440644	452.643531012695	494.91736733699	471.0864492329	493.299916353249	536.227123040331	527.733889017932	433.26580124882	512.33237780315	397.594002433552	419.314605269708	602.006360187333	460.976831973163	385.36918513306	315.801969785868	285.151411323872	326.529259625286	340.257425895315	439.972654539523	404.252167880111	505.976604141253	539.802070762884	582.385069874878	502.513083339948	517.624895729112	532.431299761953	539.254810657768	484.473664430134	490.482089906634	523.591838675862	369.519386604492	409.61177784858	405.331425302673	360.043162799394	299.657965555595	342.645473879105	397.77004191994
0610031O16Rik	225.461435071069	250.497413316067	235.718576708641	251.101171146404	275.380466225431	235.337339134072	277.605328358894	283.893450797059	324.572751329859	189.23487399335	243.672191171647	212.280630650383	229.508120426312	227.889814689994	211.08090984427	234.322793400821	322.449701421148	300.897966865177	214.246974276173	129.601342294953	208.406390970773	258.98324929158	255.308489498895	309.475862200007	264.81647794203	273.403813776833	116.379996542969	216.715072606143	171.459379571579	224.569901090908	230.985643633249	211.101487312172	252.538944518103	274.760137491419	230.772181866846	289.673622733748	197.886730382316	271.761809253497	197.199276132186	218.144561379934	231.90642548777	221.767369280989	248.076217411443	280.516122744644	233.065569549037	259.721538489965	174.377234193369	223.199087310562	167.110490984117
0610038B21Rik	0.695868626762557	0	0	0	0	0	0	0	0	0	0.852000668432331	0	0	0	0	0	0	0	0	0	1.24051423196889	0	1.69078469866818	0	0	0	0	0	0.63036536607198	0	0	0	0	0	0	0.883151288822403	0	1.10923187450407	0	0	0	0	0	0	0	0	0	0	0
0610039H22Rik	0	0	0	0	0.956182174393859	0	0	0	0	0	0	0	0	0	0	0	0	0	0	0	0	0	0	0.891861274351604	0	0	0	0	0	0	0	0	0	0	0	0.883151288822403	0	0	0	0	0	0	1.0379758050688	0	0	0	0	0	0
0610039K10Rik	1.39173725352511	0	0.986270195433645	1.00040307229643	1.91236434878772	0.968466416189597	2.34266099880924	2.54612960356107	0	2.16268427420971	0.852000668432331	2.08118265343513	1.0066145632733	1.04536612243117	0	0	0	1.79640577232942	0	0	0	0	1.69078469866818	1.78372254870321	0	0.867948615164549	0	0	1.89109609821594	0	0	0.718032269769292	0	0	0	0	1.94962295943168	1.10923187450407	2.43455896459489	0	1.15953212743885	0	1.0379758050688	0	1.01332856325668	1.11468471454921	0	0.871871434806883	2.35366888710024
0610040B10Rik	11.8297666549635	3.82438798955827	9.86270195433645	19.0076583736322	17.2112791390895	15.4954626590335	14.0559659928554	16.5498424231469	16.4708560376346	10.8134213710486	11.9280093580526	6.24354796030539	9.0595310694597	7.31756285701817	8.08394973871671	4.8817248625171	9.62536422152681	5.38921731698825	12.0571890285292	6.62196639463262	11.16462808772	14.5906055938918	3.38156939733636	8.91861274351604	8.91637972868788	5.20769169098729	9.09218722991943	5.18457111497949	8.19474975893574	5.67095709825525	4.5830484847867	5.02622588838504	6.29100573532641	8.83473110904883	4.19585785212448	9.71466417704644	11.6977377565901	6.65539124702441	13.3900743052719	7.88474318240724	11.5953212743885	10.1221620833646	15.569637076032	13.5890163267301	16.2132570121069	11.1468471454921	12.6973714218472	15.6936858265239	3.53050333065035
0610040F04Rik	1.39173725352511	0.956096997389569	2.95881058630094	0	0.956182174393859	0.968466416189597	1.17133049940462	1.27306480178053	0.968873884566742	1.08134213710486	2.55600200529699	0.693727551145044	0	0	0.89821663763519	0	1.20317052769085	1.79640577232942	3.70990431647052	1.89199039846646	1.24051423196889	0	0	1.78372254870321	0.891637972868788	1.7358972303291	1.21229163065592	0	0.63036536607198	0	0.916609696957339	0	0.89871510504663	1.76694622180977	0	0.883151288822403	0.974811479715842	4.43692749801628	1.21727948229744	0.876082575823026	1.15953212743885	2.76058965909945	0	0.970644023337867	0	1.11468471454921	0	1.74374286961377	1.17683444355012
0610040J01Rik	255.383786021858	312.643718146389	292.922248043793	280.112860243001	204.622985320286	291.508391273069	308.059921343415	359.004274102111	363.327706712528	334.1347203654	311.832244646233	292.753026583209	296.951296165624	265.522995097516	301.800790245424	261.172280144665	243.040446593552	302.694372637507	262.47573039029	273.392612578404	243.140789465902	319.169497366383	282.361044677586	281.828162695107	316.53148036842	348.915343296149	225.486243302002	296.557467776827	261.601626919872	301.694917627179	318.980174541154	316.652230968258	275.905537249315	268.575825715084	271.891588817666	291.439925311393	269.047968401573	297.27414236709	276.32244248152	299.620240931475	287.563967604835	266.857000379613	330.076306011878	327.107035864861	355.678325703096	297.620818784638	352.14043409923	333.054888096229	338.928319742434
0610042G04Rik	11.8297666549635	3.82438798955827	6.90389136803552	14.00564301215	22.9483721854526	14.526996242844	8.19931349583233	15.2767776213664	16.4708560376346	9.7320792339437	14.4840113633496	11.0996408183207	48.3174990371184	22.9980546934857	26.9464991290557	12.2043121562927	21.6570694984353	23.3532750402824	12.9846651076468	18.9199039846646	11.16462808772	14.5906055938918	8.45392349334089	13.3779191152741	8.91637972868788	22.5666639942783	6.66760396860758	11.4060564529549	12.6073073214396	10.2077227768594	39.4142169691656	23.6950649023866	23.3665927312124	11.4851504417635	22.6576324014722	11.4809667546912	21.4458525537485	4.43692749801628	17.0419127521642	18.3977340922835	10.4357891469496	8.28176897729834	12.4557096608256	6.79450816336507	19.253242701877	12.2615318600413	18.6228114187093	6.97497147845506	20.006185540352
0610043K17Rik	15.3091097887763	18.1658429504018	10.8489721497701	12.0048368675572	25.8169187086342	9.68466416189597	24.597940487497	17.8229072249275	15.5019821530679	21.6268427420971	21.3000167108083	21.5055540854964	14.0926038858262	16.7258579588987	24.2518492161501	7.32258729377565	14.4380463322902	11.6766375201412	20.4044737405879	7.56796159386586	9.92411385575109	7.29530279694591	15.2170622880136	17.8372254870321	14.2662075659006	14.7551264577973	13.9413537525431	19.7013702369221	15.1287687857275	20.4154455537189	19.2488036361041	20.8229358233095	16.1768718908393	16.7859891071928	10.9092304155237	14.1304206211585	12.672549236306	14.4200143685529	7.30367689378467	24.5303121230447	16.2334497841439	13.8029482954972	15.569637076032	15.5303043734059	24.3198855181604	31.2111720073778	17.7763199905861	20.0530430005583	12.9451788790513
1100001I12Rik	0	0	0	0	0	0	0	0	0	0	0	0.693727551145044	0	0	0	0	0	0	0	0	0	0	0	0	0	0	0	0	0	0	0	0	0.89871510504663	0	0	0	0	0	0	0	0	0	1.0379758050688	0	0	0	0	0	0
1110002E22Rik	1.39173725352511	0.956096997389569	0	4.00161228918572	1.91236434878772	0	0	2.54612960356107	0.968873884566742	4.32536854841942	0.852000668432331	0.693727551145044	1.0066145632733	3.1360983672935	1.79643327527038	0	0	0	3.70990431647052	0.945995199233232	2.48102846393777	0	0	0.891861274351604	0.891637972868788	0.867948615164549	1.81843744598389	1.0369142229959	2.52146146428792	5.67095709825525	0.916609696957339	2.87212907907717	0.89871510504663	3.53389244361953	1.67834314084979	3.53260515528961	0.974811479715842	0	3.65183844689233	0.876082575823026	0	0	2.0759516101376	2.9119320700136	0	1.11468471454921	0.846491428123149	1.74374286961377	3.53050333065035
1110002J07Rik	6.95868626762557	10.5170669712853	21.6979442995402	12.0048368675572	8.60563956954473	7.74773132951677	10.5419744946416	14.0037128195859	4.84436942283371	5.40671068552428	6.81600534745865	5.54982040916035	10.066145632733	6.272196734587	10.7785996516223	4.8817248625171	12.0317052769085	5.38921731698825	10.2022368702939	13.2439327892652	11.16462808772	3.64765139847295	6.76313879467271	15.1616416639773	8.02474175581909	3.4717944606582	3.63687489196777	7.25839956097129	8.19474975893574	5.67095709825525	8.24948727261605	10.7704840465394	9.88586615551293	15.019042885383	9.23088727467386	8.83151288822403	12.672549236306	17.7477099920651	15.8246332698668	7.88474318240724	5.79766063719425	12.8827517424641	8.30380644055039	7.76515218670294	8.10662850605347	14.4909012891397	4.23245714061575	10.4624572176826	10.5915099919511
1110002L01Rik	21.5719274296393	18.1658429504018	11.8352423452037	15.0060460844465	6.69327522075702	9.68466416189597	7.02798299642771	11.4575832160248	13.5642343839344	7.56939495973399	10.224008021188	13.1808234717558	10.066145632733	12.544393469174	8.08394973871671	21.9677618813269	9.62536422152681	10.7784346339765	14.8396172658821	6.62196639463262	12.4051423196889	7.29530279694591	3.38156939733636	13.3779191152741	10.6996556744255	12.1512806123037	10.3044788605754	15.5537133449385	16.3894995178715	10.2077227768594	10.9993163634881	10.0524517767701	16.1768718908393	16.7859891071928	14.2659166972232	15.8967231988033	17.5466066348852	18.8569418665692	17.0419127521642	20.1498992439296	13.9143855292662	15.6433414015635	5.189879025344	10.6770842567165	6.0799713795401	11.1468471454921	6.7719314249852	8.71871434806883	14.1220133226014
1110002O04Rik	0	0	0	1.00040307229643	0	0	0	0	0	0	0	0	0	0	0	0	0	0	0	0.945995199233232	0	0	0	0	0	0	0	0	0.63036536607198	0	0	0	0	0	0	0	0	0	0	0	0	0	0	0	0	0	0	0	0
1110004F10Rik	328.449991831927	369.053440992374	408.315860909529	395.15921355709	413.070699338147	405.787428383441	384.196403804715	422.657514191137	329.417120752692	381.713774398014	394.476309484169	358.657143941988	308.02405636163	319.882033463937	367.370604792793	339.279877944938	395.84310361029	393.412864140142	396.959761862346	391.642012482558	359.749127270977	339.231580057985	371.972633706999	412.039908750441	369.138120767678	313.329450074402	416.42217513031	356.698492710589	392.717623062843	410.57729391368	348.311684843789	371.222683470724	315.449001871367	368.408287247336	323.92022618401	364.741482283653	404.546764082075	421.508112311546	346.924652454772	345.176534874272	358.295427378605	368.998817766293	394.430805926144	351.373136448308	387.091511164053	404.630551381362	380.921142655417	410.651445794042	374.233353048938
1110006O24Rik	6.26281764086302	2.86829099216871	5.91762117260187	4.00161228918572	4.7809108719693	12.5900634104648	9.37064399523694	0	4.84436942283371	10.8134213710486	8.52000668432331	7.63100306259548	5.0330728163665	9.4082951018805	6.28751646344633	9.7634497250342	14.4380463322902	7.18562308931767	2.78242823735289	1.89199039846646	2.48102846393777	1.82382569923648	3.38156939733636	7.13489019481283	4.45818986434394	3.4717944606582	1.81843744598389	5.18457111497949	8.19474975893574	5.67095709825525	3.66643878782936	7.18032269769292	8.08843594541967	3.53389244361953	5.03502942254938	8.83151288822403	7.79849183772674	5.54615937252034	6.08639741148722	6.13257803076118	4.6381285097554	4.60098276516575	6.2278548304128	8.7357962100408	5.06664281628342	3.34405414364762	5.0789485687389	9.59058578287571	4.70733777420047
1110008P14Rik	151.003492007475	121.424318668475	177.528635178056	128.051593253943	132.909322240746	172.387022081748	171.014252913074	147.675517006542	151.144325992412	178.421452622301	143.988112965064	186.612711258017	159.045100997181	111.854175100135	176.948677614132	156.215195600547	167.240703349028	159.880113737318	209.609593880585	181.631078252781	191.039191723208	184.206395622884	143.716699386795	133.779191152741	127.504230120237	179.665363339062	169.114682476501	212.567415714159	207.390205437681	191.678349921027	202.570743027572	154.376938000398	228.273636681844	177.578095291881	193.009461197726	153.668324255098	260.27466508413	175.258636171643	158.246332698668	168.207854558021	149.579644439612	154.593020909569	155.69637076032	170.833348107465	131.732713223369	178.349554327873	243.789531299467	189.196101353094	255.373074250376
1110017D15Rik	0	0	0	0	0	0	0	1.27306480178053	0	1.08134213710486	0.852000668432331	0	1.0066145632733	1.04536612243117	0	0	0	0.898202886164709	0	0	0	0	1.69078469866818	0	0	0	0.606145815327962	0	0	0	1.83321939391468	0	0	0	0.839171570424896	0.883151288822403	1.94962295943168	1.10923187450407	0	0	0	0	0	0.970644023337867	1.01332856325668	0	0	0	1.17683444355012
1110018N20Rik	4.17521176057534	9.56096997389569	8.87643175890281	8.00322457837144	3.82472869757544	6.77926491332718	14.0559659928554	11.4575832160248	13.5642343839344	21.6268427420971	15.336012031782	4.16236530687026	9.0595310694597	7.31756285701817	10.7785996516223	9.7634497250342	7.21902316614511	7.18562308931767	6.49233255382342	0.945995199233232	7.44308539181332	1.82382569923648	5.07235409600454	4.45930637175802	8.02474175581909	9.54743476681004	4.24302070729573	7.25839956097129	9.4554804910797	4.5367656786042	10.9993163634881	12.9245808558473	4.49357552523315	9.71820421995371	5.87420099297427	6.18205902175682	4.87405739857921	8.87385499603255	4.86911792918978	7.00866060658421	4.6381285097554	3.6807862121326	5.189879025344	7.76515218670294	9.11995706931015	8.91747771639365	7.61842285310835	12.2062000872964	2.35366888710024
1110019D14Rik	22.9636646831644	22.9463279373496	26.6292952767084	25.0100768074108	23.9045543598465	21.3062611561711	35.1399149821385	22.9151664320496	24.2218471141686	21.6268427420971	18.7440147055113	17.3431887786261	29.1918223349257	41.8146448972467	20.6589826656094	36.6129364688782	33.6887747753438	27.844289471106	28.7517584526466	17.9739087854314	14.8861707836266	32.8288625862566	27.0525551786909	19.6209480357353	22.2909493217197	16.4910236881264	16.9720828291829	16.5906275679344	21.4324224464473	17.0128712947657	26.5816812117628	24.4130971721559	21.5691625211191	27.3876664380514	26.0143186831718	28.2608412423169	27.2947214320436	21.0754056155773	21.911030681354	22.7781469713987	19.7120461664604	27.6058965909945	14.5316612709632	26.2073886301224	23.3065569549037	26.7524331491809	10.1578971374778	16.5655572613308	15.2988477661515
1110020A21Rik	7.65455489438813	1.91219399477914	6.90389136803552	4.00161228918572	9.56182174393859	5.81079849713758	3.51399149821385	1.27306480178053	7.75099107653394	6.48805282262914	5.96400467902632	5.54982040916035	6.0396873796398	6.272196734587	8.08394973871671	14.6451745875513	3.60951158307255	6.28742020315296	6.49233255382342	2.8379855976997	3.72154269590666	5.47147709770943	5.07235409600454	5.35116764610963	2.67491391860636	2.60384584549365	1.21229163065592	1.0369142229959	2.52146146428792	2.2683828393021	2.74982909087202	2.15409680930787	3.59486042018652	4.41736555452442	3.35668628169959	8.83151288822403	3.89924591886337	4.43692749801628	1.21727948229744	1.75216515164605	2.3190642548777	1.8403931060663	8.30380644055039	1.94128804667573	1.01332856325668	3.34405414364762	1.6929828562463	5.2312286088413	4.70733777420047
1110025M09Rik	12.525635281726	19.1219399477914	20.7116741041066	23.0092706628179	14.3427326159079	18.4008619076023	7.02798299642771	11.4575832160248	15.5019821530679	17.3014741936777	13.6320106949173	15.262006125191	14.0926038858262	13.5897595916052	11.6768162892575	7.32258729377565	22.8602400261262	8.98202886164709	19.4769976614703	19.8658991838979	3.72154269590666	9.11912849618238	10.1447081920091	18.7290867613837	10.6996556744255	20.8307667639492	16.365937013855	12.4429706759508	15.7591341517995	13.6102970358126	21.0820230300188	15.7967099349244	17.9743021009326	21.2033546617172	14.2659166972232	28.2608412423169	14.6221721957376	25.5123331135936	19.4764717167591	18.3977340922835	20.8715782938993	14.7231448485304	16.6076128811008	17.4715924200816	14.1865998855936	13.3762165745905	12.6973714218472	12.2062000872964	14.1220133226014
1110028F11Rik	13.2215039084886	21.9902309399601	15.7803231269383	21.008464518225	8.60563956954473	22.2747275723607	23.4266099880924	22.9151664320496	16.4708560376346	14.0574477823631	12.780010026485	8.32473061374053	10.066145632733	9.4082951018805	17.9643327527038	19.5268994500684	14.4380463322902	11.6766375201412	12.9846651076468	17.9739087854314	12.4051423196889	14.5906055938918	11.8354928906772	11.5941965665709	7.1331037829503	13.8871778426328	14.5474995678711	7.25839956097129	13.2376726875116	12.4761056161615	10.9993163634881	14.3606453953858	7.18972084037304	17.6694622180977	8.39171570424896	9.71466417704644	7.79849183772674	19.9661737410732	12.1727948229744	14.0173212131684	8.11672489207195	11.9625551894309	7.26583063548159	12.6183723033923	11.1466141958235	5.57342357274603	10.1578971374778	15.6936858265239	10.5915099919511
1110028F18Rik	0	0	0	0	0	0	0	0	0	0	0	0	0	0	0	0	0	0	0	0.945995199233232	0	0	0	0	0	0	0	0	0	0	0	0	0	0	0	0	0	0	0	0	0	0	0	0	0	0	0	0	0
1110032A03Rik	263.038340916247	247.629122323898	237.691117099509	247.099558857218	236.176997075283	242.116604047399	308.059921343415	297.897163616645	258.68932717932	284.392982058577	294.792231277587	254.598011270231	288.898379659437	281.203486933984	291.920407231437	349.043327669973	267.103857147369	254.191416784613	259.693302152937	210.010934229778	231.976161378182	299.107414674782	243.472996608218	239.910682800582	273.732857670718	248.233303937061	178.206869706421	233.305700174077	240.799569839496	252.924686582184	227.31920484542	200.331003265632	216.590340316238	251.789836607892	213.149578887924	215.488914472666	216.408148496917	217.409447402798	200.851114579078	244.427038654624	217.992039958504	220.847172727956	255.342048046925	256.250022161197	258.398783630454	255.262799631768	288.653576989994	299.923773573568	227.129047605173
1110032F04Rik	0	0	0	0	0	0.968466416189597	0	0	0	0	0	0	0	0	0	0	0	0	0	0	0	0	0	0	0	0	0	0	0	0	0	0	0	0	0	0	0	1.10923187450407	0	0	0	0	0	0	0	0	0	0	0
1110036E04Rik	0	0	0	2.00080614459286	0	0	0	0	0	0	0	0	0	0	0	0	0	0	0	0	0	0	0	1.78372254870321	0	0	0.606145815327962	0	0	0	0	0	0	0	0.839171570424896	0.883151288822403	0	0	0	0	0	0.920196553033149	0	0	0	0	0	0	0
1110038B12Rik	67.4992567959681	68.838983812049	43.3958885990804	71.0286181330466	65.0203878587824	87.1619774570637	45.6818894767801	45.8303328640992	74.6032891116391	64.8805282262914	56.2320441165339	44.3985632732828	47.3108844738451	73.1756285701817	46.7072651570299	61.0215607814637	50.5331621630158	56.5867818283766	60.285945142646	78.5176015363583	47.1395408148177	60.1862480748037	55.7958950560499	53.5116764610963	50.8233644535209	72.9076836738221	121.229163065592	74.6578240557047	56.7328829464782	43.0992739467399	62.3294593930991	41.6458716466189	37.7460344119585	57.4257522088174	36.0843775282705	51.2227747516994	85.7834102149941	38.8231156076424	59.6466946325748	67.458358338373	67.2528633914533	81.8974932199503	73.6962821598847	52.4147772602448	67.8930137381978	47.9314427256159	78.7237028154529	67.13410048013	50.6038810726551
1110038F14Rik	66.8033881692055	53.5414318538158	64.1075627031869	78.0314396391216	82.2316669978719	66.8241827170822	80.8218044589186	71.2916288997099	58.1324330740045	55.1484489923477	52.8240414428045	55.4982040916035	86.5688524415038	57.4951367337142	66.4680311850041	56.1398359189466	79.4092548275962	90.7184915026356	62.1408973008813	63.3816783486266	65.747254294351	52.8909452778578	74.3945267413999	57.0791215585027	54.3899163449961	59.8884544463539	92.1341639298502	52.8826253727908	44.7559409911106	43.0992739467399	62.3294593930991	53.8524202326969	54.8216214078444	65.3770102069613	75.5254413382407	51.2227747516994	65.3123691409614	63.2262168467319	87.644122725416	60.4496977317888	55.6575421170648	68.094544924453	55.0127176686464	47.5615571435555	67.8930137381978	62.4223440147555	69.4122971060983	60.1591290016749	70.6100666130071
1110046J04Rik	1.39173725352511	0.956096997389569	0.986270195433645	2.00080614459286	0	0.968466416189597	0	1.27306480178053	0.968873884566742	1.08134213710486	2.55600200529699	2.77491020458018	0	2.09073224486233	0	0	0	0.898202886164709	0	0.945995199233232	2.48102846393777	1.82382569923648	0	0	0	2.60384584549365	6.06145815327962	3.11074266898769	3.1518268303599	0	0	0	0.89871510504663	0	0.839171570424896	0.883151288822403	0	0	0	1.75216515164605	3.47859638231655	0.920196553033149	1.0379758050688	0	0	1.11468471454921	1.6929828562463	1.74374286961377	0
1110051M20Rik	15.3091097887763	26.7707159269079	30.574376058443	29.0116890965965	30.5978295806035	32.9278581504463	36.3112454815432	31.8266200445134	17.4397299222014	25.9522112905165	28.1160220582669	24.9741918412216	23.1521349552859	22.9980546934857	17.9643327527038	29.2903491751026	22.8602400261262	18.8622606094589	16.6945694241174	36.8938127700961	24.8102846393777	23.7097340900742	20.2894163840181	26.7558382305481	24.0742252674573	24.3025612246074	47.279373595581	36.2919978048564	20.1716917143034	9.07353135720839	21.9986327269761	23.6950649023866	17.9743021009326	25.6207202162416	23.4968039718971	21.1956309317377	28.2695329117594	18.8569418665692	12.1727948229744	21.9020643955757	32.4668995682878	21.1645207197624	23.8734435165824	34.9431848401632	22.293228391647	22.2936942909841	22.0087771312019	26.1561430442065	28.2440266452028
1110058D11Rik	0	1.91219399477914	0	1.00040307229643	0	0.968466416189597	0	0	0	0	0	0	0	0	0.89821663763519	0	0	0	0	0.945995199233232	0	0	0	0	1.78327594573758	0.867948615164549	0	0	0	0	0	0	0.89871510504663	0	0	0.883151288822403	0	2.21846374900814	0	0	0	0	0	0	0	0	0	0	1.17683444355012
1110059E24Rik	185.796923345603	144.370646605825	160.762041855684	160.064491567429	214.184807064224	165.607757168421	234.266099880924	206.236497888447	184.086038067681	308.182509074884	263.26820654559	238.642277593895	240.580880622319	298.974711015314	280.243590942179	395.419713863885	220.180206567426	215.56869267953	183.640263665291	139.061294287285	212.12793366668	288.164460479363	255.308489498895	151.616416639773	165.844662953595	172.721774417745	184.2683278597	346.32935048063	289.968068393111	209.825412635444	214.486669088017	236.950649023866	176.148160589139	183.762407068216	141.819995401807	151.902021677453	188.138615585158	153.073998681562	130.248904605827	188.357753801951	199.439525919482	186.799900265729	217.974919064448	215.482973181007	209.759012594134	275.327124493654	286.960594133748	243.25213031112	167.110490984117
1110059G10Rik	87.6794469720822	58.3219168407637	87.7780473935944	78.0314396391216	93.7058530905982	92.9727759542013	118.304380439866	81.4761473139542	125.953604993676	103.808845162066	137.172107617605	90.1845816488557	116.767289339703	100.355147753392	83.5341473000727	117.16139670041	107.082176964486	83.5328684133179	89.9651796744102	87.9775535286906	88.0765104697909	87.5436335633509	92.9931584267498	68.6733181250735	80.2474175581909	118.908960277543	89.7095806685384	115.097478752545	78.1653053929255	80.5275907952245	86.1613115139899	76.1114205955449	76.3907839289636	70.6778488723906	72.1687550565411	83.0162211493059	89.6826561338575	67.6631443447482	62.0812535971697	91.9886704614178	92.762570195108	62.5733656062542	110.025435337293	86.3873180770702	115.519456211262	113.697840884019	139.67108564032	103.752700742019	85.9089143791586
1110065P20Rik	38.9686430987032	31.5512009138558	45.3684289899477	57.0229751208965	45.8967443709052	59.0764513875654	28.1119319857108	44.5572680623187	41.6615770363699	55.1484489923477	59.6400467902632	38.1550153129774	59.3902592331247	54.3590383664207	64.6715979097337	29.2903491751026	69.7838906060694	60.1795933730355	36.1715670855876	43.5157791647287	49.6205692787554	23.7097340900742	43.9604021653726	41.9174798945254	44.5818986434394	48.6051224492148	56.3715608255005	51.8457111497949	51.0595946518304	53.3069967235993	47.6637042417816	43.0819361861575	42.2396099371916	60.9596446524369	31.0493481057212	37.9755054193633	64.3375576612456	66.5539124702441	58.4294151502773	48.1845416702664	40.5836244603597	40.4886483334586	45.6709354230272	43.678981050204	52.6930852893476	47.9314427256159	67.719314249852	62.7747433060956	57.6648877339558
1190005I06Rik	0.695868626762557	0	0	1.00040307229643	0	0	1.17133049940462	0	0.968873884566742	0	0	0	1.0066145632733	0	0	0	0	0	0	0.945995199233232	0	0	0	0	0	0	0	0	0	0	0	0	0.89871510504663	0	0.839171570424896	0	0	0	0	0.876082575823026	1.15953212743885	0	1.0379758050688	0	0	0	0.846491428123149	0	0
1190007I07Rik	70.9785999297808	81.2682447781133	105.5309109114	80.0322457837144	85.1002135210535	105.562839364666	79.650473959514	91.6606657281985	92.0430190338405	74.6126074602351	88.6080695169625	58.9668418473287	61.4034883596713	81.538557549631	63.7733812720985	90.3119099565663	97.456812742959	88.0238828441414	92.7476079117631	78.5176015363583	76.9118823820709	62.0100737740402	65.940603248059	99.8884627273797	76.6808656667158	70.3038378283285	50.3101026722208	65.3255960487416	71.2312863661337	44.2334653663909	87.9945309079046	68.2130656280827	74.5933537188703	80.3960530923444	60.4203530705925	78.6004647051939	106.254451289027	89.8477818348296	63.2985330794671	91.1125878855947	90.4435059402303	75.4561173487183	63.3165241091967	71.8276577270022	80.052956497278	61.3076593002063	66.8728228217288	84.5715291762676	65.9027288388066
1300002E11Rik	130.127433204598	111.86334869458	113.421072474869	119.047965603275	153.945330077411	144.30149601225	103.077083947606	115.848896962029	93.980766802974	108.134213710486	100.536078875015	91.5720367511458	107.707758270243	106.627344487979	117.66637953021	205.032444225718	132.348758045994	133.832230038542	101.094892623822	91.7615343256235	94.2790816296353	140.434578841209	116.664144208104	98.9966014530281	98.0801770155667	85.9269129012904	74.5559352853393	79.8423951706842	96.4459010090129	71.4540594380161	104.493505453137	106.268775925855	115.035533445969	124.569708637589	112.448990436936	126.290634301604	146.221721957376	90.9570137093337	136.335302017314	106.882074250409	96.2411665774245	104.902407045779	92.3798466511231	73.7689457736779	109.439484831722	81.371984162092	89.7280913810538	107.240186481247	121.213947685662
1300017J02Rik	6253.07548008834	6256.69875091734	6072.46559328495	6515.62520986665	6765.94506601095	6484.85112280554	5829.71189553679	6450.61935062197	6426.5404763312	6595.10569420252	6488.83709078063	6235.9169572428	6078.94534760746	6490.67825417512	6306.37901283667	6363.32835829104	6901.38614683472	5788.01939844538	5827.33220509608	5044.04640231159	6054.94996624013	6237.48389138875	6002.28568027203	6402.67208857017	5938.30889930613	6040.0544129301	3519.88874960947	5760.05850874221	5941.19357522841	6568.10251119923	6448.34921809488	6496.03794460278	6577.69585383629	5752.29342510169	5750.00360055139	6023.97494105761	6072.10070714998	7026.98392498328	6228.81911091602	5851.35552392199	6111.89384373018	5935.26776706381	5848.99366156268	6134.47022749532	6091.11799373593	6663.58522357515	6030.40493394932	6049.91588612496	5691.17136900837
1500002F19Rik	14.6132411620137	11.4731639686748	15.7803231269383	12.0048368675572	17.2112791390895	16.4639290752231	10.5419744946416	26.7343608373912	20.3463515759016	15.138789919468	9.37200735275564	11.0996408183207	12.0793747592796	13.5897595916052	21.5571993032446	21.9677618813269	16.8443873876719	8.08382597548238	10.2022368702939	12.297937590032	17.3671992475644	18.2382569923648	13.5262775893454	12.4860578409225	13.3745695930318	23.4346126094428	3.03072907663981	11.4060564529549	9.4554804910797	11.3419141965105	12.8325357574027	12.206548586078	20.6704474160725	11.4851504417635	10.9092304155237	15.0135719099809	8.77330331744258	23.2938693645854	13.3900743052719	10.5129909098763	4.6381285097554	5.5211793181989	14.5316612709632	17.4715924200816	7.09329994279679	11.1468471454921	7.61842285310835	13.0780715221032	14.1220133226014
1500004A13Rik	16.0049784155388	26.7707159269079	15.7803231269383	19.0076583736322	14.3427326159079	16.4639290752231	16.3986269916647	14.0037128195859	18.4086038067681	27.0335534276214	15.336012031782	18.0369163297711	13.0859893225529	21.9526885710545	12.5750329268927	9.7634497250342	14.4380463322902	16.1676519509648	19.4769976614703	22.7038847815976	21.0887419434711	14.5906055938918	16.9078469866818	17.8372254870321	16.941121484507	12.1512806123037	23.6396867977905	19.7013702369221	15.7591341517995	20.4154455537189	25.6650715148055	15.0786776651551	10.7845812605596	21.2033546617172	15.1050882676481	9.71466417704644	10.7229262768743	15.529246243057	17.0419127521642	12.2651560615224	18.5525140390216	16.5635379545967	13.4936854658944	22.3248125367709	15.1999284488503	14.4909012891397	12.6973714218472	17.4374286961377	10.5915099919511
1500009C09Rik	0	0	0	0	0	0	0	0	0	0	0	0	0	0	0	0	0	0	0	0	0	0	0	0	0	0	0	0	0	0	0	0	0.89871510504663	0	0	0.883151288822403	0	0	0	0	0	0	0	0	0	0	0	0	0
1500009L16Rik	0	0	0	0	0	0.968466416189597	0	0	0	0	0	0	0	0	0.89821663763519	0	0	0	0	0	0	0	1.69078469866818	0	0	0.867948615164549	3.03072907663981	0	2.52146146428792	0	0	0	0	0	0	0	0	0	0	0	0	0	0	0	0	0	0	0	0
1500011B03Rik	5.56694901410046	4.78048498694784	6.90389136803552	6.00241843377858	5.73709304636316	7.74773132951677	11.7133049940462	7.6383888106832	3.87549553826697	4.32536854841942	10.224008021188	11.0996408183207	8.0529165061864	8.36292897944934	11.6768162892575	4.8817248625171	3.60951158307255	8.08382597548238	6.49233255382342	7.56796159386586	9.92411385575109	5.47147709770943	11.8354928906772	5.35116764610963	5.34982783721273	4.33974307582275	16.365937013855	4.14765689198359	11.9769419553676	12.4761056161615	2.74982909087202	8.6163872372315	2.69614531513989	8.83473110904883	7.55254413382407	6.18205902175682	7.79849183772674	1.10923187450407	12.1727948229744	12.2651560615224	15.073917656705	5.5211793181989	9.34178224561919	9.70644023337867	13.1732713223369	10.0321624309429	7.61842285310835	7.84684291326195	9.41467554840095
1500015A07Rik	10.4380294014384	7.64877597911655	7.89016156346916	13.0052399398536	14.3427326159079	6.77926491332718	8.19931349583233	11.4575832160248	9.68873884566742	3.24402641131457	4.26000334216166	3.46863775572522	7.0463019429131	13.5897595916052	6.28751646344633	14.6451745875513	10.8285347492177	8.98202886164709	12.9846651076468	8.51395679309909	3.72154269590666	10.9429541954189	13.5262775893454	3.56744509740642	7.1331037829503	6.07564030615184	5.45531233795166	4.14765689198359	4.41255756250386	3.40257425895315	2.74982909087202	9.33441950700079	8.08843594541967	7.95125799814395	7.55254413382407	6.18205902175682	7.79849183772674	7.76462312152848	7.30367689378467	8.76082575823026	0	6.44137587123205	8.30380644055039	7.76515218670294	11.1466141958235	4.45873885819682	9.31140570935464	6.97497147845506	10.5915099919511
1500015L24Rik	0.695868626762557	2.86829099216871	0	0	0.956182174393859	0.968466416189597	1.17133049940462	0	0	2.16268427420971	0.852000668432331	0.693727551145044	1.0066145632733	1.04536612243117	0	0	0	0.898202886164709	0.927476079117631	0	0	1.82382569923648	0	0.891861274351604	0	0	0.606145815327962	0	0	0	0	0.718032269769292	0	0	0	0	0.974811479715842	0	0	1.75216515164605	0	0	0	0.970644023337867	2.02665712651337	1.11468471454921	0	0.871871434806883	0
1500026H17Rik	7.65455489438813	4.78048498694784	8.87643175890281	3.00120921688929	5.73709304636316	10.6531305780856	9.37064399523694	14.0037128195859	11.6264866148009	11.8947635081534	17.0400133686466	8.32473061374053	14.0926038858262	12.544393469174	11.6768162892575	7.32258729377565	7.21902316614511	16.1676519509648	8.34728471205868	11.3519423907988	6.20257115984443	9.11912849618238	8.45392349334089	12.4860578409225	4.45818986434394	2.60384584549365	4.24302070729573	9.33222800696308	12.6073073214396	7.93933993755734	10.0827066665307	7.89835496746221	10.7845812605596	8.83473110904883	5.87420099297427	10.5978154658688	9.74811479715842	9.98308687053662	3.65183844689233	7.88474318240724	6.9571927646331	11.0423586363978	5.189879025344	10.6770842567165	6.0799713795401	10.0321624309429	8.4649142812315	7.84684291326195	7.06100666130071
1500035N22Rik	2.08760588028767	3.82438798955827	0.986270195433645	0	0.956182174393859	0	0	0	0	1.08134213710486	0	0	2.0132291265466	3.1360983672935	3.59286655054076	0	0	0	0	0	0	1.82382569923648	0	0.891861274351604	0	0.867948615164549	1.21229163065592	0	0.63036536607198	1.13419141965105	0	2.15409680930787	1.79743021009326	1.76694622180977	0.839171570424896	0	1.94962295943168	0	1.21727948229744	2.62824772746908	1.15953212743885	0	3.1139274152064	0.970644023337867	0	0	0.846491428123149	0.871871434806883	0
1520401A03Rik	0	0	0	0	1.91236434878772	0.968466416189597	1.17133049940462	0	0	0	0	0.693727551145044	0	1.04536612243117	0	0	0	0.898202886164709	0	0.945995199233232	0	0	0	0	0	0	0.606145815327962	0	0	0	0	0	0.89871510504663	0	0	2.64945386646721	0	0	0	0	0	0.920196553033149	0	0.970644023337867	0	1.11468471454921	0	0	1.17683444355012
1600002D24Rik	0	0	0	0	0	0	0	0	0	0	0	0	0	0	0	0	0	0	0	0	0	0	0	0	0	0	0	0	0	0	0	0	0.89871510504663	0	0	0	0	0	0	0	0	0	0	0	0	0	0	0	0
1600010M07Rik	0	0	0	1.00040307229643	0.956182174393859	0	1.17133049940462	1.27306480178053	0	0	0	1.38745510229009	0	0	1.79643327527038	0	0	0	1.85495215823526	2.8379855976997	0	0	1.69078469866818	0.891861274351604	0	3.4717944606582	0.606145815327962	1.0369142229959	0.63036536607198	2.2683828393021	0	0	0.89871510504663	0.883473110904883	0.839171570424896	0	0	0	0	0	1.15953212743885	0	2.0759516101376	0.970644023337867	0	1.11468471454921	0	1.74374286961377	0
1600012H06Rik	229.636646831644	228.507182376107	222.897064168004	248.099961929515	224.702810982557	230.495007053124	226.066786385091	211.328757095569	246.093966679953	210.861716735447	230.040180476729	233.092457184735	244.607338875412	240.434208159168	207.488043293729	266.054005007182	235.821423427407	272.155474507907	234.651448016761	232.714819011375	227.014104450306	260.807074990816	218.111226128195	264.882798482426	240.742252674573	227.402537173112	204.877285580851	234.342614397073	209.911666901969	257.461452260788	217.236498178889	219.717874549403	266.019671093803	214.683965949887	209.792892606224	264.945386646721	210.559279618622	240.703316767383	239.804058012597	221.648891683226	269.011453565813	271.457983144779	208.633136818829	243.631649857805	205.705698341107	239.657213628079	237.017599874482	210.121015788459	227.129047605173
1600014C10Rik	1580.31765137777	1479.08205496166	1371.9018418482	1543.62194055339	1407.50016070776	1537.92466890908	1703.11454613431	1792.47524090699	1891.24182267428	1544.15657178573	1674.18131346953	1564.35562783207	1423.35299246845	1503.23648405602	1487.44675192387	1156.96879241655	1396.88098264908	1406.58571973393	1436.66044655321	1245.87567739017	1287.6537727837	1245.67295257851	1589.33761674809	1649.94335755047	1580.87412589636	1757.59594570821	1074.09038476115	1390.5019730375	1407.60586243873	1459.7043570909	1197.09226422629	1492.07105658059	1761.48160589139	1147.63157106544	1001.97085508733	1283.21882265895	1326.71842389326	1565.12617492524	1390.13316878368	1684.70679330768	1525.94427970953	1399.61895716342	1640.0017720087	1612.2397227642	1610.17908701487	1629.66905267094	1513.52667348419	1784.72082704969	1103.87070805001
1600019K03Rik	0.695868626762557	0	0	0	0.956182174393859	0	0	0	0	0	0	0	0	0	0	0	0	0	0	0	0	0	0	0	0	0	0	0	0	0	0	0	0	0	0	0	0	0	0	0.876082575823026	0	0	0	0	0	0	0	0	0
1600020E01Rik	83.5042352115069	65.0145958224907	67.0663732894879	47.0189443979322	52.5900195916623	47.4548543932902	37.4825759809478	64.9263048908072	51.3503158820373	67.0432125005011	80.9400635010715	55.4982040916035	98.6482272007834	72.1302624477505	92.5163136764246	124.483983994186	83.0187664106687	88.9220857303062	47.3012800349992	29.3258511762302	40.9369696549732	34.6526882854931	33.8156939733636	43.7012024432286	41.0153467519642	43.3974307582275	29.0949991357422	49.7718827038031	77.5349400268535	60.1121452415056	74.2453854535445	76.1114205955449	108.744527710642	38.8728168798149	69.6512403452664	59.171136351101	57.5138773032347	59.8985212232197	65.733092044062	45.5562939427974	39.4240923329209	53.3714000759227	48.7848628382336	45.6202690968798	38.506485403754	72.4545064456984	56.714925684251	63.6466147409025	60.018556621056
1600023N17Rik	1.39173725352511	1.91219399477914	0.986270195433645	0	4.7809108719693	0	3.51399149821385	5.09225920712214	0	0	0	0.693727551145044	7.0463019429131	0	2.69464991290557	2.44086243125855	0	1.79640577232942	0.927476079117631	0	1.24051423196889	1.82382569923648	1.69078469866818	0	0.891637972868788	1.7358972303291	1.81843744598389	0	0	0	1.83321939391468	2.15409680930787	1.79743021009326	1.76694622180977	0.839171570424896	3.53260515528961	3.89924591886337	2.21846374900814	0	0.876082575823026	0	0.920196553033149	3.1139274152064	0.970644023337867	2.02665712651337	2.22936942909841	0.846491428123149	0.871871434806883	2.35366888710024
1600027J07Rik	0	0	0	0	0	0	0	0	0	0	0	0	0	0	0	0	0	0	0	0	0	0	0	0	0	0	0.606145815327962	0	0	0	0	0	0	0	0	0	0	0	0	0	0	0	0	0	0	0	0	0	0
1600029I14Rik	0	0	0.986270195433645	1.00040307229643	0.956182174393859	0.968466416189597	0	0	0	0	0.852000668432331	0.693727551145044	0	0	0.89821663763519	0	0	0.898202886164709	0	0	0	0	0	0	0	0	1.21229163065592	0	0	0	0	0	0	0	0	0	0.974811479715842	0	0	0	0	0.920196553033149	1.0379758050688	0	0	1.11468471454921	1.6929828562463	0	0
1600029O15Rik	0	0	0	0	0	0	0	0	0	0	0	0	0	0	0	0	0	0	0	0	0	0	0	0	0.891637972868788	0	0	0	0	0	0	0	0	0	0	0	0	0	0	0	0	0	0	0	0	1.11468471454921	0	0	0
1700001C19Rik	55.6694901410046	52.5853348564263	49.3135097716823	82.0330519283073	60.2394769868131	56.1710521389966	69.1084994648725	76.383888106832	56.194685304871	77.8566338715496	64.7520508008572	77.6974857282449	42.2778116574786	19.8619563261922	33.234015592502	46.3763861939124	60.1585263845426	72.7544337793414	84.4003231997044	82.3015823332912	74.4308539181332	74.7768536686955	77.7760961387362	65.9977343020187	81.1390555310597	91.1346045922777	58.7961440868123	79.8423951706842	50.4292292857584	44.2334653663909	52.2467527265683	30.8753876000795	42.2396099371916	50.3579673215783	62.0986962114423	58.2879850622786	56.5390658235189	77.6462312152848	90.0786816900109	77.0952666724263	74.2100561560864	80.057100113884	116.253290167706	80.563453937043	103.359513452182	80.2572994475428	49.0965028311427	81.0840434370401	61.1953910646061
1700001D01Rik	0	0	0	0	0	0.968466416189597	0	0	0	0	0	0	0	0	0	0	0	0	0	0	0	0	0	0	0	0	0	0	0	0	0	0	0.89871510504663	0	0	0	0	0	0	0	0	0	0	0	0	0	0	0	0
1700001F09Rik	0	0	0	0	0	0	0	0	0	0	0	0	0	0	0	0	0	0	0	0	0	0	0	0	0	0	0	0	0	0	0	0	0	0	0	0	0.974811479715842	0	0	0	0	0	0	0	0	0	0	0	0
1700001G11Rik	0.695868626762557	0	0	0	0	0	0	0	0	0	0	0	0	0	0	2.44086243125855	0	0	0	0	0	0	0	0	0	0	0.606145815327962	0	0	0	0	0	0	0	0	0	0	0	0	0	0	0	0	0	0	0	0	0	0
1700001G17Rik	0.695868626762557	0	0	0	0	0.968466416189597	0	0	0.968873884566742	1.08134213710486	0.852000668432331	1.38745510229009	0	1.04536612243117	0.89821663763519	0	0	0	2.78242823735289	0	1.24051423196889	3.64765139847295	0	0.891861274351604	1.78327594573758	0.867948615164549	1.81843744598389	0	0	0	0.916609696957339	0.718032269769292	0.89871510504663	1.76694622180977	0	1.76630257764481	3.89924591886337	1.10923187450407	1.21727948229744	1.75216515164605	1.15953212743885	0.920196553033149	1.0379758050688	0	1.01332856325668	0	0.846491428123149	0	0
1700001J03Rik	1.39173725352511	2.86829099216871	0	2.00080614459286	0.956182174393859	0	1.17133049940462	2.54612960356107	1.93774776913348	2.16268427420971	1.70400133686466	2.77491020458018	4.0264582530932	0	0.89821663763519	0	2.4063410553817	2.69460865849413	0.927476079117631	1.89199039846646	0	3.64765139847295	0	1.78372254870321	2.67491391860636	3.4717944606582	0.606145815327962	0	1.89109609821594	1.13419141965105	0	1.43606453953858	1.79743021009326	1.76694622180977	1.67834314084979	0.883151288822403	1.94962295943168	1.10923187450407	0	0.876082575823026	2.3190642548777	0.920196553033149	3.1139274152064	2.9119320700136	1.01332856325668	0	0.846491428123149	3.48748573922753	1.17683444355012
1700001J11Rik	0	0	0	0	0	0	0	0	0	0	0	0	0	0	0	0	0	0	0	0	0	0	0	0	0	0	0	0	1.26073073214396	0	0	0	0	0	0	0	0	0	0	0	0	0	0	0	0	1.11468471454921	0	0	2.35366888710024
1700001K19Rik	0.695868626762557	3.82438798955827	0	2.00080614459286	0.956182174393859	1.93693283237919	2.34266099880924	3.8191944053416	1.93774776913348	0	0.852000668432331	0	1.0066145632733	2.09073224486233	1.79643327527038	2.44086243125855	1.20317052769085	1.79640577232942	0.927476079117631	0.945995199233232	0	3.64765139847295	0	1.78372254870321	2.67491391860636	6.94358892131639	0	0	2.52146146428792	2.2683828393021	2.74982909087202	1.43606453953858	0.89871510504663	0	0	0.883151288822403	0.974811479715842	2.21846374900814	1.21727948229744	0.876082575823026	1.15953212743885	0.920196553033149	3.1139274152064	0.970644023337867	2.02665712651337	1.11468471454921	1.6929828562463	0.871871434806883	5.88417221775059
1700001K23Rik	0	0	0	0	0	0	0	0	0	0	0	2.08118265343513	0	0	0	0	1.20317052769085	0	0.927476079117631	0.945995199233232	0	1.82382569923648	0	0	0.891637972868788	0	0	0	0	0	0	0	0	0	0	0	0	0	0	0	0	0	0	0.970644023337867	0	0	0.846491428123149	0	0
1700001L05Rik	62.6281764086302	81.2682447781133	73.9702646575234	105.042322591125	108.048585706506	111.373637861804	268.234684363658	150.221646610103	147.268830454145	167.608031251253	178.92014037079	112.383863285497	88.5820815680504	100.355147753392	97.9056135022357	34.1720740376197	57.7521853291609	45.8083471944001	45.4463278767639	64.3276735478598	80.6334250779776	116.724844751134	138.644345290791	131.995468604037	154.2533693063	171.853825802581	93.3464555605061	136.872677435459	101.488823937589	90.7353135720839	79.7450436352885	68.2130656280827	88.9727953996164	70.6778488723906	77.2037844790905	70.6521031057923	50.6901969452238	45.4785068546668	79.1231663493339	184.853423498659	132.186662528029	102.14181738668	185.797669107315	276.633546651292	199.625726961567	127.074057458609	101.578971374778	128.165100916612	143.573802113114
1700001L19Rik	0.695868626762557	0	0.986270195433645	0	0.956182174393859	0	0	0	0	0	0	0	0	1.04536612243117	0	0	0	0	0	0.945995199233232	0	0	0	0	0.891637972868788	0	0	0	0	0	0	0	0	0	0	0	0	0	0	0	0	0	0	0	0	0	0	0.871871434806883	0
1700001O22Rik	0	0	0	0	0	0.968466416189597	0	1.27306480178053	0	0	0	0.693727551145044	0	0	0	0	0	0.898202886164709	0	1.89199039846646	1.24051423196889	0	0	0	0	0	0	0	0.63036536607198	0	0	0.718032269769292	0	0	0	0	0.974811479715842	0	0	0	0	0	0	0	0	0	0	0	1.17683444355012
1700001P01Rik	1.39173725352511	0	0	0	0	0	1.17133049940462	0	0	0	2.55600200529699	0	1.0066145632733	0	0.89821663763519	0	2.4063410553817	0.898202886164709	0	0.945995199233232	0	1.82382569923648	0	1.78372254870321	0	0	0.606145815327962	1.0369142229959	1.26073073214396	1.13419141965105	0	0	0.89871510504663	0	0.839171570424896	2.64945386646721	0	0	1.21727948229744	1.75216515164605	2.3190642548777	0.920196553033149	0	0	1.01332856325668	0	0	0	0
1700003D09Rik	0	0	0	0	0	0	0	0	0	0	0	0	0	0	0	0	0	0	0	0	0	0	0	0	0	0	0	1.0369142229959	0	0	0	0	0	0	0	0	0	0	0	0	0	0	0	0	0	0	0	0.871871434806883	0
1700003E16Rik	12.525635281726	28.6829099216871	16.766593322372	17.0068522290393	25.8169187086342	21.3062611561711	16.3986269916647	20.3690368284885	18.4086038067681	17.3014741936777	5.11200401059399	13.8745510229009	34.2248951512922	24.0434208159168	23.3536325785149	14.6451745875513	27.6729221368896	20.6586663817883	19.4769976614703	18.9199039846646	22.3292561754399	10.9429541954189	16.9078469866818	20.5128093100869	24.0742252674573	13.8871778426328	16.9720828291829	7.25839956097129	11.9769419553676	13.6102970358126	19.2488036361041	20.8229358233095	15.2781567857927	21.2033546617172	19.3009461197726	21.1956309317377	25.3450984726119	11.0923187450407	18.2591922344617	19.2738166681066	24.3501746762158	16.5635379545967	12.4557096608256	17.4715924200816	16.2132570121069	11.1468471454921	11.0043885656009	15.6936858265239	11.7683444355012
1700003E24Rik	0	0	0	0	0	0	0	0	0	0	0	0	0	0	0	0	0	0	0	0	0	0	0	0	0	0	0	0	0.63036536607198	0	0	0	0	0	0	0	0	0	0	0	0	0	0	0	0	0	0	0	0
1700003F12Rik	0	0.956096997389569	0	1.00040307229643	1.91236434878772	0.968466416189597	1.17133049940462	0	1.93774776913348	3.24402641131457	0.852000668432331	2.77491020458018	1.0066145632733	0	0.89821663763519	2.44086243125855	1.20317052769085	2.69460865849413	0.927476079117631	6.62196639463262	0	10.9429541954189	0	0	1.78327594573758	0	5.45531233795166	1.0369142229959	2.52146146428792	1.13419141965105	0.916609696957339	0.718032269769292	0	0	0.839171570424896	0.883151288822403	1.94962295943168	0	0	5.25649545493816	2.3190642548777	0	1.0379758050688	0.970644023337867	2.02665712651337	1.11468471454921	3.3859657124926	0.871871434806883	5.88417221775059
1700003G18Rik	0.695868626762557	0	0	0	0	0.968466416189597	0	1.27306480178053	0.968873884566742	0	0.852000668432331	0	0	0	0	0	0	0.898202886164709	0	0	0	0	0	0	0	0.867948615164549	0	0	0	0	0	0.718032269769292	0.89871510504663	0.883473110904883	0.839171570424896	0.883151288822403	0	1.10923187450407	0	0	0	0	0	0	0	0	0	0	0
1700003M07Rik	0	0	0	0	0	0	1.17133049940462	0	0	0	0	0	0	0	0	0	0	0	0	0	0	0	0	0	0	0	2.42458326131185	0	1.26073073214396	0	0	0	0	0	0	0	0	0	0	0	0	0	0	0	0	0	0.846491428123149	0	0
1700006A11Rik	0	0	0	0	0	0	0	0	0	0	0	0	0	0	0	0	0	0	0	0	0	0	0	0	0	0	0	0	0.63036536607198	0	0	0	0	0	0	0	0	0	0	0	0	0	0	0	0	0	0	0	0
1700006H20Rik	0	0	0	0	0	0	0	0	0	0	0.852000668432331	0	0	0	0	0	0	0	0	0	0	0	0	0	0	0	0	0	0	0	0	0	0	0	0	0	0	0	0	0	0	0	0	0	0	0	0	0	0
1700007F19Rik	2.08760588028767	1.91219399477914	1.97254039086729	3.00120921688929	0.956182174393859	2.90539924856879	4.68532199761847	3.8191944053416	1.93774776913348	3.24402641131457	3.40800267372932	0.693727551145044	0	2.09073224486233	2.69464991290557	2.44086243125855	3.60951158307255	1.79640577232942	2.78242823735289	2.8379855976997	4.96205692787554	3.64765139847295	1.69078469866818	4.45930637175802	0	0	1.81843744598389	4.14765689198359	1.26073073214396	1.13419141965105	1.83321939391468	2.87212907907717	0	8.83473110904883	1.67834314084979	0.883151288822403	1.94962295943168	1.10923187450407	2.43455896459489	0	2.3190642548777	2.76058965909945	4.1519032202752	1.94128804667573	5.06664281628342	4.45873885819682	1.6929828562463	0	2.35366888710024
1700007J10Rik	0	0	0	0	0	0.968466416189597	0	0	0	0	0.852000668432331	0.693727551145044	1.0066145632733	0	0	2.44086243125855	0	0	0	0	0	0	0	0	0	0.867948615164549	0	0	0	0	0	0	0	0	0	0	0	1.10923187450407	0	0	0	0	0	0	0	0	0.846491428123149	0	1.17683444355012
1700007K13Rik	0.695868626762557	0	0	0	1.91236434878772	1.93693283237919	0	0	0.968873884566742	0	0	0.693727551145044	1.0066145632733	3.1360983672935	1.79643327527038	0	1.20317052769085	0	0	1.89199039846646	0	0	0	0	0	0.867948615164549	12.1229163065592	1.0369142229959	0	2.2683828393021	2.74982909087202	2.15409680930787	2.69614531513989	0.883473110904883	0.839171570424896	0	0	1.10923187450407	0	0	0	0.920196553033149	1.0379758050688	0.970644023337867	2.02665712651337	0	0.846491428123149	0.871871434806883	1.17683444355012
1700007L15Rik	10.4380294014384	15.2975519582331	9.86270195433645	14.00564301215	11.4741860927263	15.4954626590335	10.5419744946416	17.8229072249275	24.2218471141686	16.2201320565728	21.3000167108083	16.6494612274811	5.0330728163665	6.272196734587	16.1678994774334	29.2903491751026	16.8443873876719	13.4730432924706	12.0571890285292	16.0819183869649	14.8861707836266	10.9429541954189	16.9078469866818	5.35116764610963	13.3745695930318	18.2269209184555	12.7290621218872	14.5167991219426	13.8680380535836	12.4761056161615	8.24948727261605	9.33441950700079	15.2781567857927	11.4851504417635	9.23088727467386	10.5978154658688	15.5969836754535	12.2015506195448	12.1727948229744	9.63690833405329	8.11672489207195	10.1221620833646	18.6835644912384	10.6770842567165	19.253242701877	13.3762165745905	16.0833371343398	18.3093001309445	16.4756822097017
1700008J07Rik	11.8297666549635	14.3414549608435	6.90389136803552	9.00362765066787	13.386550441514	5.81079849713758	10.5419744946416	11.4575832160248	12.5953604993676	6.48805282262914	11.0760086896203	11.0996408183207	5.0330728163665	6.272196734587	13.4732495645278	19.5268994500684	14.4380463322902	10.7784346339765	12.0571890285292	6.62196639463262	3.72154269590666	7.29530279694591	18.59863168535	13.3779191152741	8.91637972868788	7.81153753648094	12.7290621218872	12.4429706759508	10.0858458571517	10.2077227768594	6.41626787870137	10.7704840465394	6.29100573532641	7.95125799814395	10.0700588450988	10.5978154658688	12.672549236306	8.87385499603255	10.955515340677	7.88474318240724	8.11672489207195	12.8827517424641	7.26583063548159	6.79450816336507	13.1732713223369	7.80279300184444	16.0833371343398	6.97497147845506	10.5915099919511
1700008K24Rik	0	0	0	0	0	0	0	0	0	0	0	0	0	0	0.89821663763519	0	0	0	0	0	0	0	0	0	0	0	0	0	0.63036536607198	0	0	0	0	0	0	0	0	0	0	0	0	0	0	0	0	0	0	0	0
1700008O03Rik	1.39173725352511	0.956096997389569	2.95881058630094	0	0.956182174393859	0.968466416189597	0	2.54612960356107	0	1.08134213710486	0.852000668432331	0	1.0066145632733	2.09073224486233	0.89821663763519	0	0	4.49101443082354	0.927476079117631	3.78398079693293	0	0	0	0.891861274351604	0	1.7358972303291	0	1.0369142229959	0.63036536607198	0	0	1.43606453953858	0.89871510504663	1.76694622180977	0	0.883151288822403	0	0	1.21727948229744	0	1.15953212743885	0	0	0.970644023337867	1.01332856325668	0	0	1.74374286961377	1.17683444355012
1700009C05Rik	0	0	0	0	0	0	0	0	0.968873884566742	0	0	0	0	0	0	0	0	0	0	0	0	0	0	0	0	0	0	0	0.63036536607198	0	0	0	0	0	0	0	0	0	0	0	0	0	0	0	0	0	0	0	0
1700009J07Rik	0	0	0	0	0	0	0	0	0	0	0	0	0	0	0	0	0	0.898202886164709	0	0	0	0	0	0	0	0	0.606145815327962	0	0.63036536607198	1.13419141965105	0	0	0	0	0	0	0.974811479715842	0	1.21727948229744	0	0	0	0	0	0	0	0	0	0
1700009N14Rik	0	0	0	0	0	0	0	0	0	0	0	0	0	0	0	0	0	0	0	0	0	0	0	0	0	0	0	0	0	0	0	0	0	0	0	0	5.84886887829505	0	0	0	0	0	0	0	0	0	0	0	2.35366888710024
1700010G06Rik	0	1.91219399477914	0.986270195433645	3.00120921688929	0.956182174393859	0	0	0	0.968873884566742	0	0	0.693727551145044	0	1.04536612243117	0	0	0	0.898202886164709	0.927476079117631	2.8379855976997	2.48102846393777	0	0	0	0.891637972868788	0.867948615164549	0	0	0	2.2683828393021	1.83321939391468	1.43606453953858	1.79743021009326	0	0.839171570424896	1.76630257764481	0	1.10923187450407	1.21727948229744	0	0	0	0	0	1.01332856325668	0	0	0.871871434806883	0
1700010I14Rik	6.26281764086302	10.5170669712853	7.89016156346916	4.00161228918572	8.60563956954473	11.6215969942752	1.17133049940462	3.8191944053416	0.968873884566742	1.08134213710486	4.26000334216166	4.85609285801531	3.0198436898199	2.09073224486233	1.79643327527038	4.8817248625171	3.60951158307255	8.08382597548238	18.5495215823526	17.0279135861982	11.16462808772	7.29530279694591	6.76313879467271	1.78372254870321	4.45818986434394	1.7358972303291	6.66760396860758	2.0738284459918	5.04292292857584	3.40257425895315	1.83321939391468	2.87212907907717	1.79743021009326	9.71820421995371	7.55254413382407	7.94836159940163	22.4206640334644	9.98308687053662	17.0419127521642	3.5043303032921	3.47859638231655	17.4837345076298	1.0379758050688	2.9119320700136	3.03998568977005	0	5.92543999686205	6.10310004364818	12.9451788790513
1700010L04Rik	0	0	0	0	0	0	0	0	0	0	0	0	0	0	0	0	1.20317052769085	0	0	0	0	0	0	0	0	0.867948615164549	0	0	0	0	0	0	0	0	0	0	0	0	0	0.876082575823026	0	0	0	0.970644023337867	0	0	0	0	0
1700010N08Rik	0	0	0	0	0	0	0	0	0	0	0	0	0	0	0	0	0	0	0	0	0	0	0	0	0	0	0	1.0369142229959	0	0	0	0	0	0	0	0	0	0	0	0	0	0	0	0	0	0	0	0	0
1700011L22Rik	0	0.956096997389569	0	0	1.91236434878772	0.968466416189597	0	0	0	1.08134213710486	0.852000668432331	0	0	1.04536612243117	0	0	0	0	0	0	0	0	0	0	0	0	0.606145815327962	0	0	0	0	0	0	0	0	0	0	1.10923187450407	0	0	0	0	1.0379758050688	0	0	0	0	0	1.17683444355012
1700012A03Rik	0	0	0	0	0	0	0	0	0	0	0	0	1.0066145632733	0	0	0	0	0	0	0	0	0	0	0	0	0	0	0	1.26073073214396	0	0	0	0	0	0	0	0	0	0	0	0	0	0	0	0	0	0	0	0
1700012B09Rik	0	0	0	0	0	0	0	0	0	0	0	0	0	0	0	0	0	0	0	0	0	0	0	0	0	0	0	0	0	0	0	0	0	0.883473110904883	0	0	0.974811479715842	1.10923187450407	0	0	0	0	0	0	0	0	0	0	0
1700012C14Rik	0	0	0	0	0	0	0	0	0	0	0	0	0	0	0	0	0	0	0	0	0	0	0	0	0	0	0	0	0.63036536607198	0	0	0	0	0	0	0	0	0	0	0	0	0	0	0	0	0	0	0	0
1700012D01Rik	18.788452922589	21.9902309399601	21.6979442995402	33.0133013857822	43.9843800221175	17.4323954914127	25.7692709869016	26.7343608373912	24.2218471141686	17.3014741936777	28.1160220582669	40.9299255175576	31.2050514614723	21.9526885710545	27.8447157666909	19.5268994500684	28.8760926645804	30.5388981296001	15.7670933449997	12.297937590032	26.0507988713466	25.5335597893107	27.0525551786909	23.1883931331417	21.3993113488509	28.6423043004301	20.0028119058227	22.8121129059098	24.5842492768072	19.2812541340678	21.9986327269761	28.0032585210024	19.7717323110259	15.019042885383	21.8184608310473	25.6113873758497	32.1687788306228	25.5123331135936	31.6492665397335	35.043303032921	24.3501746762158	23.0049138258287	20.759516101376	21.3541685134331	31.4131854609572	18.9496401473365	27.0877256999408	30.5155002182409	30.5976955323031
1700012D14Rik	3.47934313381279	4.78048498694784	8.87643175890281	5.00201536148215	7.64945739515087	3.87386566475839	0	6.36532400890267	3.87549553826697	2.16268427420971	1.70400133686466	2.08118265343513	3.0198436898199	6.272196734587	1.79643327527038	7.32258729377565	2.4063410553817	3.59281154465883	4.63738039558816	5.67597119539939	0	1.82382569923648	3.38156939733636	1.78372254870321	0.891637972868788	5.20769169098729	4.24302070729573	4.14765689198359	2.52146146428792	5.67095709825525	3.66643878782936	1.43606453953858	7.18972084037304	6.18431177633418	2.51751471127469	5.29890773293442	3.89924591886337	2.21846374900814	3.65183844689233	0	3.47859638231655	4.60098276516575	6.2278548304128	7.76515218670294	1.01332856325668	3.34405414364762	2.53947428436945	2.61561430442065	3.53050333065035
1700012I11Rik	0	0	0	0	0	0	0	0	0	0	0	0	0	0	0	0	0	0	0	0	0	0	0	0	0	0	0	0	0	0	0	0	0	0	0	0.883151288822403	0	0	0	0	0	0	0	0	0	0	0	0	0
1700012J15Rik	0	0	0	0	0	0	0	0	0	0	0	0	0	0	0	0	0	0	0	0	0	0	0	0	0	0	0	0	0	0	0	0	0	0	0	0	0	0	0	0	0	0	0	0	0	0	0	0	1.17683444355012
1700013D24Rik	0	0	0	0	0	0	0	0	0	0	0	0	0	0	0	0	0	0	0	0	0	0	0	0	0	0	0	0	0.63036536607198	0	0	0	0	0	0	0	0	0	0	0	0	0	0	0	0	0	0	0	0
1700013F07Rik	0	0	0	1.00040307229643	0	0	0	0	0	0	0.852000668432331	0	0	0	0.89821663763519	7.32258729377565	0	0.898202886164709	0	0	0	0	0	0	0	0	0	0	0	0	0	0	0	0.883473110904883	0	0	0	0	0	0.876082575823026	0	0	0	0	0	0	0	0	0
1700013G24Rik	0	0	0	0	0	0	0	0	0	0	0	0	0	0	0	0	0	0	0	0	0	0	0	0	0	0	0	0	0.63036536607198	0	0	0	0	0	0	0	2.92443443914753	0	0	0	0	0	0	0	0	0	0	0	3.53050333065035
1700013H16Rik	0	0	0	0	0	0	0	0	0	0	0	0	0	0	0	0	0	0	0	0.945995199233232	0	0	0	0	0	0	0	0	0	0	0	0	0	0	0	0	0	0	0	0	0	0	0	0	0	0	0	0	0
1700014D04Rik	0	0	0	0	1.91236434878772	0	0	0	0	1.08134213710486	0	0	0	0	0.89821663763519	0	0	0.898202886164709	0	0.945995199233232	0	0	0	0	0	0	0	0	0	0	0	0	0	0	0	0	0	0	0	0	0	0	0	0	0	0	0	0	0
1700015C15Rik	0	0	0	0	0	0	0	0	0	0	0	0	0	0	0	0	0	0	0	0	0	0	0	0	0	0	0	0	0	0	0	0	0	0	0	0	0.974811479715842	0	0	0	0	0	0	0	0	0	0	0.871871434806883	0
1700015G11Rik	0	0	0.986270195433645	0	0	0	0	0	0	0	0	0	3.0198436898199	0	0	0	0	0	0	0	0	0	0	0	0	0	0	0	0	0	0	0	0	0	0	0	0	0	0	0	0	0	0	0	0	0	0	0	0
1700016A09Rik	0	0	0	0	0	0	0	1.27306480178053	0	0	0.852000668432331	0.693727551145044	0	0	0	0	0	0	0	1.89199039846646	0	0	0	0	0	0	0	0	0	0	0	0.718032269769292	0	0	0	0	0	1.10923187450407	0	0	0	0	0	0	0	0	0	0	1.17683444355012
1700016C15Rik	0	0	0	0	0	0.968466416189597	1.17133049940462	0	0.968873884566742	0	0.852000668432331	0	0	0	0	0	0	0.898202886164709	0.927476079117631	0.945995199233232	0	0	0	0	0	0.867948615164549	1.21229163065592	0	0.63036536607198	0	0	0	0	0	0	0	0.974811479715842	1.10923187450407	0	0	0	0	0	0	0	0	0	0.871871434806883	1.17683444355012
1700016D06Rik	0	0	0	0	0	0	0	0	0	0	0	0	0	0	0	0	0	0	0	0	0	0	0	0	0	0	0	0	0	0	0	0	0	0	0	0	0.974811479715842	0	0	0	0	0	0	0	0	0	0	0	0
1700016G22Rik	0	0	0	0	0	0	0	0	0	0	0	0	0	0	0.89821663763519	0	0	0	0	0	0	0	0	0	0	0	0	0	0	0	0	0	0	0	0	0	0	0	0	0	0	0	0	0	0	0	0	0	0
1700016H13Rik	0	0	0	0	0	0	0	1.27306480178053	0	0	0	0	0	0	0	0	0	0	0	0	0	0	0	0	0	0	0	0	1.26073073214396	0	0	0	0	0	0	0.883151288822403	0	0	0	0	0	0	0	0	0	0	0	0	2.35366888710024
1700016J18Rik	0	0.956096997389569	0	0	0	0	0	0	0	0	0	0	0	0	0	0	0	0	0	0	0	0	0	0	0	0	0	0	0	0	0	0	0	0	0	0	0	0	0	0	0	0	0	0	0	0	0	0	0
1700016K05Rik	0	0	0	0	0	0	0	0	0	0	0.852000668432331	0	0	0	0	0	0	0	0	0	0	0	0	0	0	0	0	0	0	1.13419141965105	0	0	0	0	0	0.883151288822403	0.974811479715842	0	0	0	0	0	0	0	0	0	0	0	0
1700016K19Rik	0	0	0	0	0	0	0	0	0	0	0	0	0	0	0	0	0	0	0	0	0	0	0	0	0	0	0	0	0	0	0	0	0	0	0	0	0	0	0	0	0	0	0	0	0	0	0	0	1.17683444355012
1700017B05Rik	183.709317465315	163.492586553616	259.389061399049	142.057236266093	153.945330077411	146.238428844629	120.647041438676	119.66809136737	85.2609018418733	180.584136896511	149.100116975658	231.705002082445	177.164163136101	182.939071425454	229.045242596973	280.699179594733	176.866067570555	139.22144735553	181.785311507056	308.394434950034	212.12793366668	240.744992299215	152.170622880136	162.318751931992	90.0554352597476	130.192292274682	187.29905693634	236.416442843065	223.149339589481	275.608514975205	188.821597573212	220.435906819173	269.614531513989	214.683965949887	245.877270134495	227.85303251618	233.954755131802	139.763216187513	160.680891663263	204.127240166765	235.385021870087	152.752627803503	130.784951438669	161.126907874086	89.1729135665882	171.661446040578	179.456182762108	135.140072395067	360.111339726336
1700017G19Rik	0	0	0	0	0	0	0	0	0	0	0	0	0	0	0	0	0	0	0	0	0	0	0	0.891861274351604	0	0	0	0	0	0	0	0	0	0	0	0	0	0	0	0	0	0	0	0	0	0	0	0	0
1700017J07Rik	0	0	0	0	0	0	0	0	0	0	0	0	0	0	0	0	0	0	0	0	0	0	0	0	0	0	0	0	0	0	0	0	0	0	0	0.883151288822403	0	0	0	0	0	0	0	0	0	0	0	0	0
1700017N19Rik	0	0	0	0	0	0	0	0	0	0	0	0	0	0	0	0	0	0	0	0	0	0	0	0	0	0	0	0	0	0	0	0	0	0	0	0	0.974811479715842	0	0	0	0	0	0	0	0	0	0	0	1.17683444355012
1700018A23Rik	0.695868626762557	0	0	0	0	0	0	0	0.968873884566742	1.08134213710486	0	0.693727551145044	3.0198436898199	2.09073224486233	0.89821663763519	0	1.20317052769085	1.79640577232942	1.85495215823526	0	0	0	0	0	0	3.4717944606582	0	1.0369142229959	0.63036536607198	2.2683828393021	0.916609696957339	0.718032269769292	1.79743021009326	1.76694622180977	1.67834314084979	0	1.94962295943168	1.10923187450407	0	0	0	0	1.0379758050688	0	3.03998568977005	0	1.6929828562463	0	1.17683444355012
1700018B08Rik	0	0	0	0	0	0	1.17133049940462	0	0.968873884566742	0	0	0	0	0	0	0	0	0	0	0	0	0	0	0	0	0	0	0	0	0	0	0	0.89871510504663	0	0	0	0.974811479715842	1.10923187450407	0	0.876082575823026	0	0	0	0	0	0	0	0	1.17683444355012
1700018B24Rik	0	0	0	0	0	0	0	0	0	0	0	0	0	0	0	0	0	0	0	0	0	0	0	0	0	0	0	0	0	0	0	0	0	0	0	0.883151288822403	0.974811479715842	0	0	0	0	0	0	0	0	0	0	0	0
1700018L02Rik	3.47934313381279	1.91219399477914	19.7254039086729	1.00040307229643	2.86854652318158	3.87386566475839	1.17133049940462	7.6383888106832	12.5953604993676	10.8134213710486	21.3000167108083	6.93727551145044	2.0132291265466	15.6804918364675	4.49108318817595	4.8817248625171	6.01585263845426	1.79640577232942	4.63738039558816	6.62196639463262	2.48102846393777	1.82382569923648	3.38156939733636	3.56744509740642	1.78327594573758	10.4153833819746	1.21229163065592	2.0738284459918	2.52146146428792	1.13419141965105	7.33287757565871	2.15409680930787	3.59486042018652	1.76694622180977	3.35668628169959	3.53260515528961	7.79849183772674	1.10923187450407	1.21727948229744	21.0259818197526	0	4.60098276516575	2.0759516101376	7.76515218670294	4.05331425302673	12.2615318600413	0.846491428123149	3.48748573922753	0
1700019A02Rik	0.695868626762557	0	0	1.00040307229643	0.956182174393859	0	2.34266099880924	0	1.93774776913348	1.08134213710486	0.852000668432331	0	2.0132291265466	0	1.79643327527038	0	0	0	0	1.89199039846646	0	0	0	2.67558382305481	0	0	0.606145815327962	1.0369142229959	0	1.13419141965105	0	1.43606453953858	0	2.65041933271465	0.839171570424896	2.64945386646721	1.94962295943168	1.10923187450407	0	0	0	0.920196553033149	1.0379758050688	1.94128804667573	0	0	0.846491428123149	0	2.35366888710024
1700019D03Rik	3.47934313381279	4.78048498694784	9.86270195433645	13.0052399398536	4.7809108719693	9.68466416189597	15.22729649226	5.09225920712214	5.81324330740045	4.32536854841942	8.52000668432331	4.85609285801531	1.0066145632733	2.09073224486233	10.7785996516223	9.7634497250342	1.20317052769085	5.38921731698825	8.34728471205868	3.78398079693293	12.4051423196889	10.9429541954189	10.1447081920091	8.02675146916444	7.1331037829503	8.67948615164549	6.06145815327962	4.14765689198359	3.78219219643188	7.93933993755734	3.66643878782936	5.74425815815433	4.49357552523315	5.3008386654293	4.19585785212448	9.71466417704644	6.8236803580109	8.87385499603255	4.86911792918978	8.76082575823026	5.79766063719425	4.60098276516575	7.26583063548159	3.88257609335147	6.0799713795401	13.3762165745905	5.92543999686205	8.71871434806883	7.06100666130071
1700019N19Rik	0	0	0	0	0	0	0	0	0	0	0	0	0	0	0	0	0	0	0	0	0	0	0	0	0	0	0	0	0	0	0	0	0	0	0	0	0.974811479715842	0	0	0	0	0	0	0	0	0	0	0	0
1700020A23Rik	0	0	0	0	0	0	0	0	0	0	0	0	0	0	0	0	0	0	0	0	0	0	0	0	0	0	0	0	0	0	0	0.718032269769292	0	0	0	0	0	0	0	0	0	0	0	0	0	0	0	0	0
1700020D14Rik	0	0	0	0	0	0	0	0	0	0	0	0	0	0	0	0	0	0	0.927476079117631	0	0	0	0	0	0	0	0	0	0	0	0	0	0	0	0	0	0	0	0	0	0	0	0	0	0	0	0	0	0
1700020G03Rik	0	0	0	0	0	0	0	0	0	0	0	0	0	0	0	0	0	0	0	0	0	0	0	0	0.891637972868788	0	0	0	0	0	0	0	0	0	0	0	0	0	0	0	0	0	0	0	0	0	0	0	0
1700020L13Rik	0	0	0	0	0	0	0	0	0	0	0	0.693727551145044	0	0	0	0	0	0	0	0	0	0	0	0	0	0	0.606145815327962	0	0	0	0	0	0	0	0	0	0	0	0	0	0	0	0	0	0	0	0	0	0
1700020L24Rik	0	0	0	0	0	0	0	0	0	3.24402641131457	0.852000668432331	0	2.0132291265466	1.04536612243117	1.79643327527038	0	0	0.898202886164709	1.85495215823526	2.8379855976997	0	0	1.69078469866818	0.891861274351604	0	0	3.03072907663981	2.0738284459918	2.52146146428792	4.5367656786042	2.74982909087202	0.718032269769292	0	2.65041933271465	0	1.76630257764481	2.92443443914753	2.21846374900814	0	0	1.15953212743885	0.920196553033149	1.0379758050688	2.9119320700136	1.01332856325668	1.11468471454921	0	0	1.17683444355012
1700020M21Rik	0	0	0	0	0	0	0	0	0.968873884566742	0	0	0	0	0	0	0	0	0	0	0	0	0	0	0	0	0	0	0	0	0	0	0	0	0	0	0	0	0	0	0	0	0	0	0	0	0	0	0	0
1700020N01Rik	0	0	0	0	0	0	0	0	0	0	0.852000668432331	0	0	0	0	0	0	0	0	0	1.24051423196889	0	0	0	0	0	0	0	0	0	0	0	0	0	0	0	0	0	0	0	0	0	0	0	0	0	0	0	0
1700020N18Rik	0	0	0	0	0	0	0	0	0	0	0	0	0	0	0	0	0	0	0	0	0	0	0	0	0	0	0	0	0	0	0	0	0	0	0	0	0.974811479715842	0	0	0	0	0	0	0	0	0	0	0	1.17683444355012
1700021F02Rik	0	0	0	0	0	0	0	0	0	0	0	0	0	0	0	0	0	0	0	0	0	0	0	0	0	0	0	0	0	0	0	0	0	0	0	0	0	0	0	0	0	0	0	0	0	0	0	0	0
1700021F07Rik	0	0	0	0	0	0	0	0	0	0	0	0	0	0	0	0	0	0	0	0	0	0	0	0	0	0	0	0	0	0	0	0	0	0	0	0	0.974811479715842	0	0	0	0	0	0	0	0	0	0	0	0
1700021N21Rik	0	0	0	0	0	0	0	0	0	0	0	0	0	0	0	0	0	0	0	0	0	0	0	0	0	0	0	1.0369142229959	0	0	0	0	0	0	0	0	0	0	0	0	0	0	0	0	0	0	0	0	0
1700022A21Rik	0	0	0	0	0	0	0	0	0	0	0	0	0	0	0	2.44086243125855	0	0	0	0	0	0	0	0	0	0	0	0	0	0	0	0	0	0	0	0	0	0	0	0	0	0	0	0	0	0	0	0	0
1700022H01Rik	0.695868626762557	1.91219399477914	0.986270195433645	1.00040307229643	1.91236434878772	0.968466416189597	2.34266099880924	0	0	1.08134213710486	0.852000668432331	1.38745510229009	6.0396873796398	0	1.79643327527038	0	1.20317052769085	2.69460865849413	1.85495215823526	1.89199039846646	2.48102846393777	3.64765139847295	0	0	0.891637972868788	0	0.606145815327962	2.0738284459918	1.26073073214396	4.5367656786042	1.83321939391468	0.718032269769292	3.59486042018652	4.41736555452442	2.51751471127469	1.76630257764481	1.94962295943168	2.21846374900814	0	0.876082575823026	1.15953212743885	0	2.0759516101376	1.94128804667573	1.01332856325668	1.11468471454921	0	1.74374286961377	1.17683444355012
1700022I11Rik	0.695868626762557	0	0	1.00040307229643	0	0	1.17133049940462	0	0	2.16268427420971	0	0.693727551145044	0	0	0.89821663763519	0	0	0	0	0	0	0	0	0	0	0	0	1.0369142229959	0	1.13419141965105	0	0	0	0	0	0	0	0	0	0	1.15953212743885	0	0	0.970644023337867	0	0	0	0	0
1700022N22Rik	7.65455489438813	8.60487297650612	3.94508078173458	6.00241843377858	9.56182174393859	7.74773132951677	3.51399149821385	7.6383888106832	5.81324330740045	2.16268427420971	1.70400133686466	2.77491020458018	6.0396873796398	5.22683061215583	7.18573310108152	0	7.21902316614511	6.28742020315296	4.63738039558816	2.8379855976997	4.96205692787554	5.47147709770943	6.76313879467271	6.24302892046123	4.45818986434394	9.54743476681004	1.81843744598389	4.14765689198359	5.04292292857584	4.5367656786042	6.41626787870137	5.74425815815433	8.9871510504663	5.3008386654293	8.39171570424896	7.94836159940163	6.8236803580109	6.65539124702441	7.30367689378467	3.5043303032921	8.11672489207195	6.44137587123205	4.1519032202752	3.88257609335147	6.0799713795401	5.57342357274603	2.53947428436945	6.10310004364818	3.53050333065035
1700023A20Rik	0	0	0	0	0	0	0	0	0	0	0	0	0	0	0	0	0	0	0	0	0	0	0	0	0	0	0.606145815327962	0	0	0	0	0	0	0	0	0	0	0	0	0	0	0	0	0	0	0	0	0	0
1700023D09Rik	2.08760588028767	0.956096997389569	0	0	1.91236434878772	2.90539924856879	0	3.8191944053416	3.87549553826697	2.16268427420971	2.55600200529699	0	2.0132291265466	2.09073224486233	3.59286655054076	0	1.20317052769085	1.79640577232942	3.70990431647052	1.89199039846646	3.72154269590666	1.82382569923648	0	1.78372254870321	0.891637972868788	4.33974307582275	3.03072907663981	1.0369142229959	3.1518268303599	5.67095709825525	9.16609696957339	2.87212907907717	5.39229063027978	4.41736555452442	1.67834314084979	4.41575644411202	4.87405739857921	2.21846374900814	0	0.876082575823026	2.3190642548777	4.60098276516575	4.1519032202752	1.94128804667573	2.02665712651337	1.11468471454921	3.3859657124926	1.74374286961377	0
1700023F02Rik	0	0	0	0	0	0	0	0	0	0	0	0	0	0	0	0	0	0	0	0	0	0	0	0	0	0	0	0	0	0	0	0	0	0	0	1.76630257764481	0	0	0	0	0	0	0	0	0	0	0	0	0
1700024J04Rik	0	0	0	0	0	0	0	0	0	0	0	0	0	0	0	0	1.20317052769085	0	0	0.945995199233232	0	0	0	0	0	0	0.606145815327962	0	0	0	0	0.718032269769292	0	0	0	0	0	0	0	0.876082575823026	0	0	0	0.970644023337867	0	0	0	0	0
1700025B11Rik	0	0	0	0	0	0	0	0	0	1.08134213710486	0	0.693727551145044	0	0	0	0	0	0	0	0	0	0	0	0	0	0	0	1.0369142229959	0	2.2683828393021	0.916609696957339	0	0	0	0	0.883151288822403	0	0	0	2.62824772746908	0	1.8403931060663	0	0.970644023337867	0	0	1.6929828562463	0	0
1700025F24Rik	0	0	0	0	0	0	0	0	0	0	0	0	0	0	0	0	0	0	0	0	0	0	0	0	0	0	0	0	0	0	0	0	0	0	0	0.883151288822403	0	0	0	0	0	0	0	0	0	0	0	0	0
1700025G04Rik	28.5306136972648	23.9024249347392	26.6292952767084	26.0104798797072	22.9483721854526	14.526996242844	24.597940487497	14.0037128195859	37.7860814981029	23.7895270163068	28.1160220582669	13.8745510229009	29.1918223349257	24.0434208159168	17.9643327527038	24.4086243125855	24.063410553817	21.556869267953	20.4044737405879	22.7038847815976	21.0887419434711	23.7097340900742	20.2894163840181	22.2965318587901	17.8327594573758	33.8499959914174	74.5559352853393	20.738284459918	26.4753453750232	21.5496369733699	17.4155842421894	20.8229358233095	20.6704474160725	20.3198815508123	20.9792892606224	19.4293283540929	14.6221721957376	18.8569418665692	26.7801486105438	19.2738166681066	23.190642548777	31.2866828031271	26.9873709317888	23.2954565601088	17.2265855753636	18.9496401473365	23.7017599874482	15.6936858265239	16.4756822097017
1700025H01Rik	0	0	0	0	0	0	0	0	0	0	0	0	0	0	0	0	0	0	0	0	0	0	0	0	0	0	0	0	0.63036536607198	0	0	0	0	0	0	0	0	0	0	0	0	0	0	0	0	0	0	0	0
1700025N23Rik	1.39173725352511	0	0	0	0	0	0	0	1.93774776913348	0	0	0	0	1.04536612243117	0.89821663763519	0	0	0	0	0.945995199233232	0	3.64765139847295	0	0	0.891637972868788	0	0.606145815327962	0	0	0	0.916609696957339	0	0.89871510504663	1.76694622180977	0	0	0	0	2.43455896459489	0	0	0.920196553033149	0	0	2.02665712651337	0	0.846491428123149	0	0
1700026D11Rik	0	0	0	0	0	0	0	0	2.90662165370023	0	0.852000668432331	0	0	0	0	0	0	0	0	0	0	0	0	0	0.891637972868788	0	0	0	0	0	0	0	0	0	0	0	0.974811479715842	0	0	0.876082575823026	0	0	0	0	0	0	0	0	0
1700026J14Rik	0	0	0	0	0	0	0	0	0	0	0	0	0	0	0	0	0	0	0	0	0	0	0	0	0	0	0	0	0	0	0.916609696957339	0	0	0	0	0	0	0	0	0	0	0	1.0379758050688	0	0	0	0	0	0
1700027A15Rik	0	0	0	0	0	0	0	0	0	0	0	0	0	0	0	0	0	0	0	0	0	0	0	0	0	0	0	0	0	0	0	0	0	0	0	0	1.94962295943168	0	0	0	0	0	0	0	0	0	0	0	0
1700027F09Rik	0	0	0	0	0	0	0	0	0	0	0	0	0	0	0	0	0	0	0	0	0	0	0	0	0	0	0	0	0	0	0	0	0	0	0	0	0	0	0	0	0	0	0	0	0	0	0	0.871871434806883	0
1700027J07Rik	0	0	0	0	0	0	0	0	0	1.08134213710486	0.852000668432331	0	0	1.04536612243117	0	0	0	0	0	0	0	0	0	0	0	0	0	0	1.26073073214396	2.2683828393021	0	0.718032269769292	0.89871510504663	0	0.839171570424896	0	0	0	0	0	0	0.920196553033149	0	0	0	0	0	0	1.17683444355012
1700028E10Rik	13.2215039084886	17.2097459530122	16.766593322372	19.0076583736322	26.7731008830281	18.4008619076023	19.9126184898785	19.095972026708	20.3463515759016	14.0574477823631	12.780010026485	18.0369163297711	20.132291265466	17.7712240813298	23.3536325785149	12.2043121562927	31.2824337199621	21.556869267953	19.4769976614703	12.297937590032	12.4051423196889	16.4144312931283	6.76313879467271	16.0535029383289	9.80801770155667	11.2833319971391	11.5167704912313	9.33222800696308	8.19474975893574	11.3419141965105	15.5823648482748	12.206548586078	20.6704474160725	21.2033546617172	21.8184608310473	10.5978154658688	27.2947214320436	13.3107824940488	24.3455896459489	14.0173212131684	5.79766063719425	18.403931060663	9.34178224561919	13.5890163267301	11.1466141958235	15.6055860036889	11.0043885656009	8.71871434806883	18.8293510968019
1700028I16Rik	0	0	0	0	0	0	0	0	0	0	0.852000668432331	0.693727551145044	0	0	0	0	0	0	0	0.945995199233232	0	0	0	0	0	0	0	0	0.63036536607198	0	0	0.718032269769292	0	0	0	0	0	0	0	0	0	0	0	0	0	0	0	0	0
1700028J19Rik	2.08760588028767	3.82438798955827	2.95881058630094	3.00120921688929	2.86854652318158	1.93693283237919	0	5.09225920712214	6.78211719196719	3.24402641131457	1.70400133686466	0.693727551145044	3.0198436898199	0	2.69464991290557	0	2.4063410553817	0.898202886164709	1.85495215823526	3.78398079693293	1.24051423196889	1.82382569923648	5.07235409600454	1.78372254870321	3.56655189147515	1.7358972303291	3.63687489196777	3.11074266898769	0.63036536607198	4.5367656786042	3.66643878782936	2.15409680930787	0.89871510504663	1.76694622180977	1.67834314084979	0.883151288822403	5.84886887829505	4.43692749801628	2.43455896459489	0.876082575823026	6.9571927646331	1.8403931060663	1.0379758050688	0.970644023337867	3.03998568977005	1.11468471454921	3.3859657124926	0.871871434806883	5.88417221775059
1700028K03Rik	2.78347450705023	3.82438798955827	0.986270195433645	4.00161228918572	0.956182174393859	3.87386566475839	1.17133049940462	7.6383888106832	3.87549553826697	3.24402641131457	1.70400133686466	2.08118265343513	6.0396873796398	4.18146448972467	0.89821663763519	4.8817248625171	24.063410553817	4.49101443082354	2.78242823735289	2.8379855976997	3.72154269590666	1.82382569923648	3.38156939733636	5.35116764610963	0.891637972868788	4.33974307582275	2.42458326131185	5.18457111497949	0.63036536607198	1.13419141965105	0	1.43606453953858	0.89871510504663	1.76694622180977	2.51751471127469	1.76630257764481	2.92443443914753	3.32769562351221	4.86911792918978	2.62824772746908	1.15953212743885	11.9625551894309	2.0759516101376	0.970644023337867	0	2.22936942909841	3.3859657124926	0.871871434806883	1.17683444355012
1700029B22Rik	0	0	0	0	0	0	0	0	0	0	0	0	0	0	0	0	0	0	0	0	0	0	0	0	0	0	0	0	0	0	0	0	0	0	0	0	0	0	0	0	0	0	0	0	0	0	0	0	1.17683444355012
1700029F12Rik	0	0	0	0	0	0	0	0	0	0	0	0	0	0	0	0	0	0	0	0	0	0	1.69078469866818	0	0	0	0	0	0	0	0	0	0	0	0	0	2.92443443914753	0	0	1.75216515164605	0	0	0	0.970644023337867	0	0	0	0.871871434806883	2.35366888710024
1700029H14Rik	0	0	0	0	0	0	0	0	0	0	0.852000668432331	0	0	0	1.79643327527038	0	0	0	0	0	0	0	0	0	0	0	0	0	0.63036536607198	0	0	0	0	0	0	0	0	0	0	0	0	0	0	0	0	0	0	0	0
1700029I15Rik	8.35042352115069	7.64877597911655	9.86270195433645	9.00362765066787	8.60563956954473	8.71619774570637	2.34266099880924	14.0037128195859	7.75099107653394	11.8947635081534	14.4840113633496	7.63100306259548	6.0396873796398	5.22683061215583	9.88038301398709	9.7634497250342	14.4380463322902	11.6766375201412	7.41980863294105	13.2439327892652	6.20257115984443	9.11912849618238	3.38156939733636	8.02675146916444	9.80801770155667	9.54743476681004	9.09218722991943	11.4060564529549	6.93401902679178	6.80514851790629	12.8325357574027	7.18032269769292	7.18972084037304	12.3686235526684	7.55254413382407	7.94836159940163	5.84886887829505	11.0923187450407	6.08639741148722	7.88474318240724	9.2762570195108	11.9625551894309	4.1519032202752	9.70644023337867	4.05331425302673	12.2615318600413	14.3903542780935	11.3343286524895	5.88417221775059
1700029J07Rik	10.4380294014384	18.1658429504018	13.807782736071	8.00322457837144	9.56182174393859	18.4008619076023	25.7692709869016	10.1845184142443	8.71986496110068	12.9761056452583	11.9280093580526	11.7933683694657	16.1058330123728	15.6804918364675	19.7607660279742	9.7634497250342	9.62536422152681	10.7784346339765	8.34728471205868	7.56796159386586	16.1266850155955	0	13.5262775893454	4.45930637175802	13.3745695930318	7.81153753648094	9.09218722991943	13.4798848989467	10.0858458571517	9.07353135720839	14.6657551513174	7.18032269769292	17.075586995886	11.4851504417635	6.71337256339917	20.3124796429153	12.672549236306	14.4200143685529	19.4764717167591	13.1412386373454	5.79766063719425	10.1221620833646	12.4557096608256	10.6770842567165	20.2665712651337	16.7202707182381	13.5438628499704	13.9499429569101	5.88417221775059
1700029N11Rik	0	0.956096997389569	0	0	0	0	0	0	0	0	0	0	0	0	0	0	0	0	0	0	0	0	0	0	0	0	0	0	0.63036536607198	0	0	0	0	0	0	0	0	0	0	0	0	0	0	0	0	0	0	0	0
1700030A11Rik	0	0	0	0	0	0	0	0	0	0	0	0	0	0	0.89821663763519	0	0	0	0	0	0	0	0	0	0	0	0	0	0	0	0	0	0	0	0	0	0	0	0	0	0	0	0	0	0	0	0	0	0
1700030C10Rik	6.95868626762557	4.78048498694784	8.87643175890281	26.0104798797072	17.2112791390895	3.87386566475839	10.5419744946416	22.9151664320496	14.5331082685011	8.65073709683885	5.11200401059399	5.54982040916035	13.0859893225529	15.6804918364675	6.28751646344633	4.8817248625171	14.4380463322902	18.8622606094589	6.49233255382342	6.62196639463262	13.6456565516577	16.4144312931283	6.76313879467271	8.02675146916444	19.6160354031133	6.07564030615184	3.03072907663981	10.369142229959	2.52146146428792	5.67095709825525	8.24948727261605	11.4885163163087	8.08843594541967	10.6016773308586	14.2659166972232	7.94836159940163	9.74811479715842	4.43692749801628	6.08639741148722	8.76082575823026	10.4357891469496	18.403931060663	8.30380644055039	8.7357962100408	5.06664281628342	12.2615318600413	5.0789485687389	13.9499429569101	16.4756822097017
1700030C12Rik	0	0	0	0	0	0.968466416189597	0	0	0	0	0	0	0	1.04536612243117	0	2.44086243125855	0	0	0	0	0	0	0	0	0	0	0	0	0	0	0	0	0.89871510504663	0.883473110904883	0	0	0.974811479715842	0	0	0	0	0	0	0	0	0	0	0	0
1700030C14Rik	0	0.956096997389569	0	1.00040307229643	0	0.968466416189597	1.17133049940462	1.27306480178053	0	0	0.852000668432331	0.693727551145044	0	0	1.79643327527038	2.44086243125855	0	0.898202886164709	0.927476079117631	0	0	0	0	0	0	0	0	0	0	2.2683828393021	0	0	0	0	1.67834314084979	0	2.92443443914753	0	1.21727948229744	0.876082575823026	1.15953212743885	0	1.0379758050688	0	0	0	0	0.871871434806883	0
1700030F04Rik	0.695868626762557	0	0	0	0	0	0	0	0	0	0	0	0	0	0	0	0	0	0	0	0	0	0	0	0	0	0	0	0	0	0	0	0	0	0	0	0	0	0	0	0	0	0	0	0	0	0	0	0
1700030J22Rik	0	0	1.97254039086729	1.00040307229643	1.91236434878772	2.90539924856879	2.34266099880924	1.27306480178053	2.90662165370023	0	1.70400133686466	4.85609285801531	5.0330728163665	2.09073224486233	4.49108318817595	0	2.4063410553817	0.898202886164709	3.70990431647052	2.8379855976997	1.24051423196889	3.64765139847295	5.07235409600454	0.891861274351604	3.56655189147515	2.60384584549365	4.84916652262369	0	1.26073073214396	2.2683828393021	3.66643878782936	5.02622588838504	1.79743021009326	0.883473110904883	2.51751471127469	3.53260515528961	6.8236803580109	2.21846374900814	0	2.62824772746908	2.3190642548777	8.28176897729834	2.0759516101376	0.970644023337867	1.01332856325668	2.22936942909841	2.53947428436945	1.74374286961377	3.53050333065035
1700030K09Rik	35.4892999648904	30.5951039164662	19.7254039086729	36.0145106026715	42.0720156733298	30.0224589018775	36.3112454815432	33.0996848462939	34.8794598444027	34.6029483873554	27.2640213898346	27.7491020458018	39.2579679676587	52.2683061215584	37.725098780678	31.7312116063611	40.9077979414889	35.0299125604236	41.7364235602934	36.8938127700961	29.7723415672533	38.300339683966	33.8156939733636	23.1883931331417	31.2073290504076	19.0948695336201	44.8547903342692	23.8490271289057	25.8449800089512	23.818019812672	40.3308266661229	38.0557102977725	19.7717323110259	33.5719782143856	44.4760932325195	33.5597489752513	42.8917051074971	34.3861881096261	30.4319870574361	32.415055305452	34.7859638231655	36.807862121326	32.1772499571328	36.8844728868389	36.4798282772406	25.6377484346317	30.4736914124334	27.0280144790134	32.9513644194033
1700030N03Rik	0	0	0	0	0	0	0	0	0	0	0	0	0	0	0	0	0	0	0	0	0	0	0	0	0	0	0	0	0	0	0	0	0	0	0	1.76630257764481	0	0	0	0	0	0	0	0	0	0	0	0	0
1700031A10Rik	0	0	0	0	0	0	0	0	0	0	0	0	0	0	0	0	0	0	0	0	0	0	0	0	0	0	0	0	0.63036536607198	0	0	0	0	0	0	1.76630257764481	0	0	0	0	0	0	0	0	0	0	0	0	0
1700031L13Rik	0	0	0	0	0	0	0	1.27306480178053	0	0	0	0	0	0	0	0	0	0	0	0	0	0	0	0	0	0	0	0	0	0	0	0	0	0	0	0	0	0	0	0	0	0	0	0	0	0	0	0	0
1700031M16Rik	0.695868626762557	0	0	0	0	0	0	0	0	0	0	0	0	0	0	0	0	0	0	0	0	0	0	0	0	0	0	0	0	0	0	0	0	0	0	0	0	0	0	0	0	0	0	0	0	0	0	0	0
1700031P21Rik	0	0	0	0	0	0	0	0	0	0	0	0	0	0	0	0	0	0	0	0	0	0	0	0	0	0	0	0	0	0	0	0	0	0	0	0	0	1.10923187450407	0	0	0	0	0	0	0	0	0	0	0
1700034H15Rik	4.8710803873379	6.69267898172698	3.94508078173458	6.00241843377858	9.56182174393859	3.87386566475839	4.68532199761847	5.09225920712214	3.87549553826697	4.32536854841942	3.40800267372932	3.46863775572522	5.0330728163665	12.544393469174	6.28751646344633	2.44086243125855	1.20317052769085	7.18562308931767	6.49233255382342	5.67597119539939	1.24051423196889	1.82382569923648	11.8354928906772	6.24302892046123	6.24146581008151	7.81153753648094	1.81843744598389	3.11074266898769	3.1518268303599	3.40257425895315	5.49965818174404	7.89835496746221	2.69614531513989	7.06778488723906	5.03502942254938	2.64945386646721	1.94962295943168	1.10923187450407	0	4.38041287911513	5.79766063719425	7.3615724242652	7.26583063548159	3.88257609335147	5.06664281628342	4.45873885819682	3.3859657124926	5.2312286088413	11.7683444355012
1700034I23Rik	1.39173725352511	0.956096997389569	6.90389136803552	0	0	1.93693283237919	0	0	0	1.08134213710486	0.852000668432331	0.693727551145044	4.0264582530932	2.09073224486233	0.89821663763519	2.44086243125855	0	3.59281154465883	3.70990431647052	1.89199039846646	3.72154269590666	0	0	0	2.67491391860636	2.60384584549365	2.42458326131185	1.0369142229959	0.63036536607198	0	0.916609696957339	3.59016134884646	3.59486042018652	2.65041933271465	4.19585785212448	5.29890773293442	3.89924591886337	2.21846374900814	0	1.75216515164605	2.3190642548777	1.8403931060663	0	1.94128804667573	1.01332856325668	0	0.846491428123149	3.48748573922753	3.53050333065035
1700034J05Rik	0	0.956096997389569	0	0	0	1.93693283237919	0	0	0	0	0	0	0	0	0	2.44086243125855	0	0.898202886164709	0	0	1.24051423196889	0	0	0	0	0	0	0	0	0	0	0.718032269769292	0	0	0	0	0	0	0	0	1.15953212743885	0	1.0379758050688	0.970644023337867	0	0	0	0	1.17683444355012
1700034P13Rik	6.26281764086302	11.4731639686748	5.91762117260187	9.00362765066787	9.56182174393859	13.5585298266544	4.68532199761847	11.4575832160248	8.71986496110068	12.9761056452583	3.40800267372932	4.85609285801531	8.0529165061864	8.36292897944934	8.9821663763519	12.2043121562927	6.01585263845426	17.0658548371295	6.49233255382342	4.72997599616616	6.20257115984443	1.82382569923648	6.76313879467271	15.1616416639773	10.6996556744255	11.2833319971391	3.63687489196777	5.18457111497949	7.56438439286376	6.80514851790629	7.33287757565871	5.02622588838504	16.1768718908393	2.65041933271465	9.23088727467386	8.83151288822403	13.6473607160218	13.3107824940488	6.08639741148722	6.13257803076118	8.11672489207195	9.20196553033149	9.34178224561919	10.6770842567165	12.1599427590802	5.57342357274603	4.23245714061575	6.10310004364818	5.88417221775059
1700037C18Rik	0.695868626762557	2.86829099216871	0	0	2.86854652318158	0	2.34266099880924	2.54612960356107	0.968873884566742	4.32536854841942	4.26000334216166	2.08118265343513	2.0132291265466	1.04536612243117	0	0	0	2.69460865849413	0.927476079117631	4.72997599616616	2.48102846393777	1.82382569923648	1.69078469866818	1.78372254870321	0.891637972868788	0	1.81843744598389	3.11074266898769	4.41255756250386	2.2683828393021	2.74982909087202	1.43606453953858	3.59486042018652	0.883473110904883	1.67834314084979	0.883151288822403	0	3.32769562351221	1.21727948229744	0.876082575823026	0	2.76058965909945	1.0379758050688	1.94128804667573	2.02665712651337	1.11468471454921	2.53947428436945	2.61561430442065	2.35366888710024
1700037F03Rik	1.39173725352511	1.91219399477914	1.97254039086729	2.00080614459286	0.956182174393859	0.968466416189597	1.17133049940462	0	3.87549553826697	1.08134213710486	0	2.08118265343513	1.0066145632733	1.04536612243117	0	0	2.4063410553817	2.69460865849413	0	1.89199039846646	1.24051423196889	0	1.69078469866818	0	0	0.867948615164549	0	1.0369142229959	1.26073073214396	0	1.83321939391468	1.43606453953858	0	0.883473110904883	0	1.76630257764481	0.974811479715842	1.10923187450407	1.21727948229744	1.75216515164605	0	2.76058965909945	1.0379758050688	0.970644023337867	0	0	0.846491428123149	1.74374286961377	0
1700037H04Rik	39.6645117254658	43.9804618799202	65.0938328986206	46.0185413256358	51.6338374172684	78.4457797113573	100.734422948797	77.6569529086126	79.4476585344729	80.0193181457593	40.0440314163196	41.6236530687026	38.2513534043854	30.3156175505038	28.7429324043261	53.6989734876881	42.1109684691798	50.2993616252237	65.8508016173518	64.3276735478598	57.0636546705688	60.1862480748037	50.7235409600454	53.5116764610963	79.3557795853221	45.1333279885566	120.016871434936	77.7685667246924	37.8219219643188	47.6360396253441	35.7477781813362	53.1343879629276	32.3537437816787	44.1736555452442	30.2101765352963	40.6249592858306	50.6901969452238	79.864694964293	42.6047818804105	49.0606242460895	60.2956706268202	85.5782794320829	57.088669278784	78.6221658903672	67.8930137381978	62.4223440147555	49.9429942592658	58.4153861320612	48.2502121855548
1700039M10Rik	0	0	0	0	0	0	0	0	0	0	0	0	0	0	0	0	0	0	0	0.945995199233232	0	0	0	0	0	0	0	0	0	0	0	0	0	0	0	0	0	0	0	0	0	0	0	0	0	0	0	0	0
1700040D17Rik	0.695868626762557	0	2.95881058630094	1.00040307229643	0.956182174393859	0.968466416189597	0	2.54612960356107	0	0	2.55600200529699	0.693727551145044	2.0132291265466	4.18146448972467	2.69464991290557	0	2.4063410553817	0.898202886164709	0.927476079117631	1.89199039846646	0	1.82382569923648	1.69078469866818	0	0	0	0.606145815327962	0	1.89109609821594	1.13419141965105	0.916609696957339	3.59016134884646	2.69614531513989	1.76694622180977	1.67834314084979	1.76630257764481	0	0	0	0	1.15953212743885	0	0	0	0	0	1.6929828562463	2.61561430442065	0
1700040F15Rik	0	0	0	0	0	0	0	0	0	0	0	0	0	0	0	0	0	0	0	0	0	0	0	1.78372254870321	0	0	0	0	0	0	0	0	3.59486042018652	0	0	0	0	0	0	0	0	0	0	0	0	0	0	0	0
1700040P09Rik	0	0	0	0	0	0	0	0	0	0	0	0	0	0	0	0	0	0	0	0	0	0	0	0	0	0	0	0	0	0	0	0	0	0	0	0	0.974811479715842	0	0	0	0	0	0	0	0	0	0	0	0
1700041B01Rik	0	0	0	0	0	0	0	0	0	0	0	0	0	0	0	0	0	0	0	0	0	0	0	0	0	0	0	0	0.63036536607198	0	0	0	0	0	0	0	0	0	0	0	0	0	0	0	0	0	0	0	0
1700041G16Rik	0	0	0	0	0	1.93693283237919	1.17133049940462	1.27306480178053	0	0	0	0.693727551145044	0	1.04536612243117	0	0	0	0	0	0.945995199233232	0	0	0	0	0.891637972868788	0	0	0	0	0	0.916609696957339	0	0	0	0.839171570424896	0	0	0	1.21727948229744	0.876082575823026	0	0	0	0	0	0	0	0	0
1700041M19Rik	0	0	0	0	0	0	0	0	0	0	0	0	0	0	0	0	0	0	0	0	0	0	0	0	0	0	0	0	0	0	0	0	0	0	0	0	0	0	0	0	0	0	0	0	0	0	0	0	2.35366888710024
1700042G15Rik	0	0	0	0	0	0	0	0	0	0	0	0	0	0	0	0	0	0	0	0	0	0	0	0	0	0	0	0	1.26073073214396	0	0	0	0	0	0	0	0	0	0	0	0	0	0	0	0	0	0	0	0
1700042O10Rik	4.17521176057534	0.956096997389569	12.8215125406374	1.00040307229643	3.82472869757544	3.87386566475839	0	0	5.81324330740045	1.08134213710486	4.26000334216166	0.693727551145044	5.0330728163665	17.7712240813298	3.59286655054076	9.7634497250342	7.21902316614511	0	8.34728471205868	2.8379855976997	2.48102846393777	0	0	1.78372254870321	0	0.867948615164549	0.606145815327962	1.0369142229959	0.63036536607198	0	8.24948727261605	2.15409680930787	3.59486042018652	3.53389244361953	4.19585785212448	0	2.92443443914753	0	0	1.75216515164605	0	0.920196553033149	0	0	1.01332856325668	3.34405414364762	2.53947428436945	4.35935717403441	4.70733777420047
1700045H11Rik	2.78347450705023	1.91219399477914	9.86270195433645	0	14.3427326159079	3.87386566475839	14.0559659928554	7.6383888106832	1.93774776913348	29.1962377018311	17.0400133686466	22.8930091877864	1.0066145632733	5.22683061215583	2.69464991290557	4.8817248625171	1.20317052769085	4.49101443082354	1.85495215823526	3.78398079693293	2.48102846393777	9.11912849618238	1.69078469866818	7.13489019481283	2.67491391860636	8.67948615164549	3.03072907663981	27.9966840208893	23.3235185446633	18.1470627144168	6.41626787870137	5.74425815815433	15.2781567857927	4.41736555452442	7.55254413382407	3.53260515528961	5.84886887829505	8.87385499603255	1.21727948229744	8.76082575823026	12.7548534018273	7.3615724242652	1.0379758050688	10.6770842567165	3.03998568977005	16.7202707182381	11.0043885656009	19.1811715657514	4.70733777420047
1700047A11Rik	0.695868626762557	0	0	0	0	0	0	0	0	0	0	0	0	0	0	0	0	0	0	0	0	3.64765139847295	0	0	0.891637972868788	0	0	0	0	0	1.83321939391468	0	0.89871510504663	0	0.839171570424896	0	0	0	1.21727948229744	0	0	0	0	0	1.01332856325668	0	0	0	0
1700047G03Rik	0	0	0	0	0	0	0	0	0	0	0	0	0	0	0	0	0	0	0	0	0	0	0	0	0	0	0	0	0	0	0	0	0	0	0	0.883151288822403	0	0	0	0	0	0	0	0	0	0	0	0	0
1700047M11Rik	6.26281764086302	4.78048498694784	6.90389136803552	3.00120921688929	1.91236434878772	4.84233208094798	5.85665249702309	7.6383888106832	5.81324330740045	7.56939495973399	5.11200401059399	2.77491020458018	6.0396873796398	4.18146448972467	6.28751646344633	7.32258729377565	1.20317052769085	4.49101443082354	4.63738039558816	7.56796159386586	4.96205692787554	1.82382569923648	0	4.45930637175802	4.45818986434394	6.07564030615184	4.84916652262369	4.14765689198359	3.78219219643188	4.5367656786042	0.916609696957339	2.87212907907717	4.49357552523315	4.41736555452442	2.51751471127469	2.64945386646721	3.89924591886337	1.10923187450407	7.30367689378467	4.38041287911513	9.2762570195108	9.20196553033149	4.1519032202752	4.85322011668934	3.03998568977005	6.68810828729524	1.6929828562463	6.10310004364818	5.88417221775059
1700048M11Rik	4.8710803873379	5.73658198433741	5.91762117260187	2.00080614459286	6.69327522075702	2.90539924856879	3.51399149821385	6.36532400890267	2.90662165370023	3.24402641131457	3.40800267372932	6.24354796030539	4.0264582530932	1.04536612243117	2.69464991290557	9.7634497250342	6.01585263845426	1.79640577232942	4.63738039558816	4.72997599616616	2.48102846393777	5.47147709770943	3.38156939733636	5.35116764610963	2.67491391860636	6.07564030615184	3.03072907663981	6.22148533797539	0.63036536607198	4.5367656786042	2.74982909087202	2.87212907907717	2.69614531513989	5.3008386654293	2.51751471127469	0.883151288822403	0	2.21846374900814	3.65183844689233	0.876082575823026	3.47859638231655	0.920196553033149	3.1139274152064	5.8238641400272	1.01332856325668	3.34405414364762	2.53947428436945	3.48748573922753	3.53050333065035
1700048O20Rik	3.47934313381279	4.78048498694784	4.93135097716823	4.00161228918572	5.73709304636316	13.5585298266544	4.68532199761847	1.27306480178053	4.84436942283371	2.16268427420971	0	4.85609285801531	10.066145632733	9.4082951018805	15.2696828397982	4.8817248625171	4.81268211076341	3.59281154465883	7.41980863294105	10.4059471915656	9.92411385575109	9.11912849618238	8.45392349334089	7.13489019481283	2.67491391860636	8.67948615164549	17.5782286445109	11.4060564529549	6.93401902679178	5.67095709825525	4.5830484847867	7.18032269769292	8.9871510504663	16.7859891071928	16.7834314084979	6.18205902175682	15.5969836754535	1.10923187450407	6.08639741148722	7.88474318240724	9.2762570195108	13.8029482954972	20.759516101376	2.9119320700136	1.01332856325668	5.57342357274603	11.0043885656009	5.2312286088413	1.17683444355012
1700049E15Rik	0	0	0	0	0	0	0	0	0	0	0	0	0	0	0	0	0	0	0	0	0	1.82382569923648	0	0	0	0	0	0	0	1.13419141965105	0	0	0	0	0.839171570424896	0	0	0	1.21727948229744	0	0	0	0	0	0	0	0	0	0
1700049J03Rik	7.65455489438813	9.56096997389569	0	5.00201536148215	2.86854652318158	6.77926491332718	3.51399149821385	5.09225920712214	1.93774776913348	7.56939495973399	8.52000668432331	3.46863775572522	1.0066145632733	7.31756285701817	10.7785996516223	0	9.62536422152681	2.69460865849413	6.49233255382342	10.4059471915656	7.44308539181332	10.9429541954189	5.07235409600454	2.67558382305481	1.78327594573758	2.60384584549365	4.84916652262369	4.14765689198359	1.89109609821594	1.13419141965105	9.16609696957339	3.59016134884646	3.59486042018652	3.53389244361953	3.35668628169959	3.53260515528961	0	2.21846374900814	2.43455896459489	0	2.3190642548777	2.76058965909945	2.0759516101376	4.85322011668934	2.02665712651337	3.34405414364762	0.846491428123149	4.35935717403441	2.35366888710024
1700051A21Rik	0	0	0	0	0	0	0	0	0	0	0	0.693727551145044	0	0	0	0	0	0	0	0	0	0	0	0	0	0	0	0	0.63036536607198	0	0	0	0	0	0	0	0	0	0	0	0	0	0	0	0	0	0	0	0
1700052I22Rik	0	0	0	0	0	0	0	0	0	0	0	0	0	0	0	0	0	0	0	0	0	0	0	0	0	0	0	0	0	0	0	0	0	0	0	0.883151288822403	0	0	0	0	0	0	0	0	0	0	0	0	0
1700052K11Rik	5.56694901410046	10.5170669712853	12.8215125406374	8.00322457837144	8.60563956954473	6.77926491332718	7.02798299642771	7.6383888106832	5.81324330740045	5.40671068552428	7.66800601589098	9.01845816488557	9.0595310694597	9.4082951018805	7.18573310108152	0	13.2348758045994	9.88023174781179	10.2022368702939	11.3519423907988	9.92411385575109	3.64765139847295	1.69078469866818	8.02675146916444	6.24146581008151	9.54743476681004	9.69833304524739	5.18457111497949	6.93401902679178	3.40257425895315	7.33287757565871	9.33441950700079	7.18972084037304	4.41736555452442	10.0700588450988	9.71466417704644	15.5969836754535	13.3107824940488	6.08639741148722	10.5129909098763	4.6381285097554	10.1221620833646	12.4557096608256	11.6477282800544	5.06664281628342	10.0321624309429	14.3903542780935	7.84684291326195	9.41467554840095
1700054A03Rik	0	0	0	0	0	0	0	0	0	0	0	0	0	0	0	0	0	0	0	0	1.24051423196889	0	0	0	0	0	0	0	0	0	0	0	0	0	0	0	0	0	0	0	0	0	0	0	0	0	0.846491428123149	0	0
1700054M17Rik	0	0	0	1.00040307229643	0	0	1.17133049940462	2.54612960356107	0.968873884566742	1.08134213710486	0	0.693727551145044	1.0066145632733	1.04536612243117	0	0	1.20317052769085	0	0.927476079117631	0	0	0	0	0.891861274351604	0	0.867948615164549	0	0	0	0	0	0	0	0	0	0	0	0	0	0	1.15953212743885	1.8403931060663	3.1139274152064	0	0	0	0	0	0
1700054O19Rik	0	0	0	0	0	0	0	0	0	0	0.852000668432331	0	1.0066145632733	0	0	0	0	0.898202886164709	0	0.945995199233232	0	0	0	0	0	0.867948615164549	0.606145815327962	1.0369142229959	0	0	0.916609696957339	0.718032269769292	0	0	0.839171570424896	0	0	1.10923187450407	0	0	0	0	0	0	0	0	0	0	0
1700055D16Rik	4.17521176057534	4.78048498694784	1.97254039086729	1.00040307229643	1.91236434878772	0.968466416189597	1.17133049940462	2.54612960356107	2.90662165370023	2.16268427420971	1.70400133686466	1.38745510229009	1.0066145632733	4.18146448972467	1.79643327527038	2.44086243125855	4.81268211076341	1.79640577232942	0	0	1.24051423196889	3.64765139847295	3.38156939733636	1.78372254870321	1.78327594573758	2.60384584549365	1.21229163065592	1.0369142229959	2.52146146428792	3.40257425895315	0.916609696957339	1.43606453953858	1.79743021009326	1.76694622180977	0.839171570424896	3.53260515528961	2.92443443914753	0	1.21727948229744	0.876082575823026	5.79766063719425	2.76058965909945	1.0379758050688	1.94128804667573	1.01332856325668	1.11468471454921	2.53947428436945	0.871871434806883	1.17683444355012
1700055D18Rik	12.525635281726	10.5170669712853	7.89016156346916	8.00322457837144	7.64945739515087	11.6215969942752	7.02798299642771	6.36532400890267	10.6576127302342	2.16268427420971	7.66800601589098	9.71218571603061	8.0529165061864	6.272196734587	8.08394973871671	12.2043121562927	9.62536422152681	7.18562308931767	12.0571890285292	6.62196639463262	7.44308539181332	12.7667798946553	13.5262775893454	9.81047401786765	5.34982783721273	10.4153833819746	5.45531233795166	10.369142229959	10.7162112232237	5.67095709825525	4.5830484847867	12.206548586078	14.3794416807461	7.06778488723906	7.55254413382407	14.1304206211585	13.6473607160218	8.87385499603255	8.52095637608211	4.38041287911513	11.5953212743885	9.20196553033149	13.4936854658944	11.6477282800544	7.09329994279679	10.0321624309429	8.4649142812315	11.3343286524895	5.88417221775059
1700056E22Rik	3.47934313381279	5.73658198433741	6.90389136803552	11.0044337952607	17.2112791390895	7.74773132951677	4.68532199761847	5.09225920712214	9.68873884566742	4.32536854841942	3.40800267372932	10.4059132671757	8.0529165061864	4.18146448972467	4.49108318817595	4.8817248625171	1.20317052769085	8.98202886164709	9.27476079117631	10.4059471915656	2.48102846393777	3.64765139847295	3.38156939733636	5.35116764610963	5.34982783721273	12.1512806123037	7.8798955992635	6.22148533797539	5.04292292857584	3.40257425895315	1.83321939391468	6.46229042792363	5.39229063027978	5.3008386654293	6.71337256339917	4.41575644411202	5.84886887829505	4.43692749801628	12.1727948229744	14.0173212131684	11.5953212743885	11.0423586363978	8.30380644055039	12.6183723033923	10.1332856325668	5.57342357274603	8.4649142812315	6.97497147845506	7.06100666130071
1700057G04Rik	0	0	0	0	0	0	0	1.27306480178053	0.968873884566742	1.08134213710486	0	0	0	0	1.79643327527038	0	2.4063410553817	0	0	0	0	0	1.69078469866818	0	0	0	0	0	0	0	0	0	0	0.883473110904883	0	0	0	0	0	0	0	0	0	0	0	0	0.846491428123149	0	0
1700060C16Rik	0	0	0	0	0	0	0	0	0	1.08134213710486	0	0.693727551145044	1.0066145632733	0	0.89821663763519	0	0	0	0	0	0	0	1.69078469866818	0	0	0	0	0	0	0	0	0	0.89871510504663	0	0.839171570424896	0	0.974811479715842	0	0	0	0	0	0	0	0	0	0	0.871871434806883	0
1700060J05Rik	0.695868626762557	1.91219399477914	0.986270195433645	0	0	0.968466416189597	0	0	0	0	0	1.38745510229009	0	0	0.89821663763519	0	0	0	0.927476079117631	0.945995199233232	0	0	0	0	0	0	0	0	0	0	0.916609696957339	0.718032269769292	0.89871510504663	0.883473110904883	0.839171570424896	0	1.94962295943168	0	0	0.876082575823026	0	0	0	0.970644023337867	0	1.11468471454921	0	0	1.17683444355012
1700061F12Rik	0	0	0	0	0	0	0	0	0	0	0	0	0	0	0	0	0	0	0	0	0	0	0	0	0	0	0	0	0	0	0	0	0	0	0	0	0	0	0	0	0	0	0	0	0	0	0	0	1.17683444355012
1700061I17Rik	3.47934313381279	0.956096997389569	0	3.00120921688929	0	1.93693283237919	2.34266099880924	2.54612960356107	1.93774776913348	0	1.70400133686466	1.38745510229009	1.0066145632733	1.04536612243117	4.49108318817595	0	1.20317052769085	1.79640577232942	0	0	1.24051423196889	1.82382569923648	3.38156939733636	0.891861274351604	0	1.7358972303291	3.63687489196777	2.0738284459918	0.63036536607198	2.2683828393021	0.916609696957339	0.718032269769292	0	0	1.67834314084979	0.883151288822403	0	2.21846374900814	1.21727948229744	6.13257803076118	1.15953212743885	0.920196553033149	0	0.970644023337867	0	1.11468471454921	0.846491428123149	1.74374286961377	0
1700061J23Rik	0.695868626762557	0	0	0	0	0	0	1.27306480178053	0	0	0	0	0	0	0	0	0	0	0	0	0	0	0	0	0	0	0	0	0	0	0	0	0	0	0	0.883151288822403	0	0	0	0	0	0	0	0	0	0	0	0	0
1700061N14Rik	0	0	0	0	0	0	0	0	0	0	0	0	0	0	0	0	0	0	0	0	0	0	0	0	0	0	0	0	0	0	0	0	0	0	0	0	0	0	0	0	0	0	0	0	0	0	0	0	1.17683444355012
1700062C10Rik	0	0	0	0	0	0	0	0	0	0	0	0	0	0	0	0	0	0	0	0	0	0	0	0	0	0	0	0	0	0	0	0	0	0	0	0.883151288822403	0	0	0	0	0	0	0	0	0	0	0	0	0
1700063D05Rik	0	0	1.97254039086729	2.00080614459286	0	0	1.17133049940462	2.54612960356107	0.968873884566742	1.08134213710486	0.852000668432331	0	1.0066145632733	0	0.89821663763519	0	2.4063410553817	0.898202886164709	0.927476079117631	0	0	0	0	0.891861274351604	0.891637972868788	0	0	1.0369142229959	1.26073073214396	0	2.74982909087202	0.718032269769292	0	0	0.839171570424896	1.76630257764481	0	0	1.21727948229744	0	1.15953212743885	0	0	0	1.01332856325668	2.22936942909841	0.846491428123149	0.871871434806883	1.17683444355012
1700063O14Rik	0	0	0	0	0	0	0	0	0	0	0	0	0	0	0	0	0	0	0	0	0	0	0	0	0	0	0	0	0	0	0	0	0	0	0	0.883151288822403	0	0	0	0	0	0	0	0	0	0	0	0	0
1700064F23Rik	0	0	0	0	0	0	0	0	0	0	0	0	0	0	0	0	0	0	0	0	0	0	0	0	0	0	0	0	0	0	0.916609696957339	0	0	0	0	0.883151288822403	0	0	0	0	0	0	0	0	0	0	0	0	0
1700064M15Rik	0	0	0	0	0	0	0	0	0	0	0	0	0	0	0	0	0	0	0	0	0	0	0	0	0	0	0	0	0	0	0	0	0	0	0	0	0	0	0	0	0	0	0	0	0	0	0	0	2.35366888710024
1700065D16Rik	0	1.91219399477914	0	0	0	0	0	0	0	0	0	0	0	0	0	0	0	0	0	0	0	0	0	0	0	0	0	0	0.63036536607198	0	0	0	0	0.883473110904883	0.839171570424896	0	0	0	0	0	0	0	0	0	0	0	0.846491428123149	0	0
1700065J11Rik	0.695868626762557	0	0	0	0	0	0	0	0	0	0	0	0	0	0	0	0	0	0	0	0	0	0	0	0	0	0	0	0.63036536607198	1.13419141965105	0	0	0	0	0	0	0	0	0	0	0	0	0	0	0	0	0	0	0
1700066B19Rik	0	0	0.986270195433645	1.00040307229643	4.7809108719693	0.968466416189597	0	0	0.968873884566742	1.08134213710486	0.852000668432331	0.693727551145044	0	0	0.89821663763519	2.44086243125855	1.20317052769085	0.898202886164709	1.85495215823526	0	0	0	0	0	0	0	0	0	0.63036536607198	0	1.83321939391468	0.718032269769292	0	0.883473110904883	0	0	0	0	1.21727948229744	0.876082575823026	1.15953212743885	0.920196553033149	1.0379758050688	0.970644023337867	1.01332856325668	0	0	0.871871434806883	0
1700066J03Rik	0	0	0	0	0	0	0	0	0	0	0	0	0	0	0	0	0	0	0	0	0	0	0	0	0	0	0	0	0	0	0	0	0	0.883473110904883	0	0.883151288822403	0	0	0	0	0	0	0	0	0	0	0	0	0
1700066M21Rik	462.752636797101	534.458221540769	435.931426381671	327.131804640933	256.256822737554	315.720051677809	270.577345362467	348.819755687866	316.821760253325	206.536348187027	310.980243977801	237.254822491605	347.282024329289	298.974711015314	291.920407231437	471.0864492329	382.608227805691	468.861906577978	383.975096754699	246.904746999874	333.69832839963	242.568817998451	289.124183472259	362.095677386751	327.231136042845	343.707651605161	212.151035364787	215.678158383147	209.281301535897	308.500066145085	299.73137090505	339.629263600875	397.232076430611	413.465415903485	441.404246043495	430.09467765651	344.108452339692	421.508112311546	356.662888313151	233.914047744748	306.116481643856	286.181127993309	276.101564148301	250.42615802117	248.265497997888	231.854420626235	217.548297027649	258.073944702837	324.806306419833
1700067K01Rik	9.7421607746758	15.2975519582331	3.94508078173458	10.0040307229643	6.69327522075702	7.74773132951677	9.37064399523694	8.91145361246374	6.78211719196719	11.8947635081534	13.6320106949173	6.24354796030539	4.0264582530932	8.36292897944934	10.7785996516223	9.7634497250342	4.81268211076341	11.6766375201412	5.56485647470579	7.56796159386586	4.96205692787554	3.64765139847295	11.8354928906772	3.56744509740642	7.1331037829503	8.67948615164549	13.9413537525431	9.33222800696308	10.7162112232237	12.4761056161615	9.16609696957339	13.6426131256165	16.1768718908393	7.95125799814395	10.0700588450988	5.29890773293442	6.8236803580109	5.54615937252034	13.3900743052719	19.2738166681066	10.4357891469496	3.6807862121326	10.379758050688	12.6183723033923	9.11995706931015	11.1468471454921	11.0043885656009	6.97497147845506	14.1220133226014
1700071G01Rik	0	0	0	0	0	0.968466416189597	0	0	0.968873884566742	0	0	0	0	0	0	0	0	0	0	0	0	0	0	0	0	0.867948615164549	0	0	0	0	0	0	0	0	0	0.883151288822403	0	0	0	0	0	0	0	0	0	0	0	0	0
1700071M16Rik	0	0	0	0	0	0	0	0	0.968873884566742	0	0	0	0	0	0	0	0	0.898202886164709	0	2.8379855976997	1.24051423196889	0	0	0.891861274351604	0	0	0	0	0	0	0	0	0	0	0	0.883151288822403	0.974811479715842	0	2.43455896459489	0	1.15953212743885	0	0	0	0	0	0	0.871871434806883	0
1700074H08Rik	0	0	0	0	0	0	0	0	0	0	0	0	0	0	0	0	0	0	0	0	0	0	0	0	0	0	0	0	0	0	0	0	0	0	0	0	0	0	0	0	0	0	0	0	0	1.11468471454921	0	0	1.17683444355012
1700074P13Rik	0	0	0	0	0	0	0	0	0	0	0	0	0	0	0	0	0	0	0	0	0	0	0	0	0	0	0	0	0.63036536607198	0	0	0	0	0	0	0	0.974811479715842	0	0	0	0	0	0	0	0	0	0	0	0
1700080G11Rik	0	0	0	0	0	0	1.17133049940462	0	0	0	0	0	0	0	0	0	0	0	0	0.945995199233232	0	0	0	0	0	0	0.606145815327962	0	0	0	0	0	0	0	0	0	0	1.10923187450407	0	0	0	0	0	0	0	0	0	0	0
1700082M22Rik	0	1.91219399477914	2.95881058630094	3.00120921688929	6.69327522075702	3.87386566475839	3.51399149821385	6.36532400890267	0	6.48805282262914	5.11200401059399	2.77491020458018	3.0198436898199	2.09073224486233	4.49108318817595	4.8817248625171	3.60951158307255	3.59281154465883	5.56485647470579	4.72997599616616	4.96205692787554	5.47147709770943	5.07235409600454	5.35116764610963	0.891637972868788	0.867948615164549	3.63687489196777	1.0369142229959	3.1518268303599	1.13419141965105	3.66643878782936	2.15409680930787	0	7.06778488723906	5.03502942254938	5.29890773293442	4.87405739857921	3.32769562351221	6.08639741148722	6.13257803076118	1.15953212743885	5.5211793181989	4.1519032202752	2.9119320700136	8.10662850605347	4.45873885819682	2.53947428436945	8.71871434806883	2.35366888710024
1700083H02Rik	0	0	0	2.00080614459286	0	0	0	1.27306480178053	0	0	0	0	0	0	0	0	1.20317052769085	0.898202886164709	0.927476079117631	0	0	1.82382569923648	0	0	0.891637972868788	0.867948615164549	0	1.0369142229959	0	1.13419141965105	1.83321939391468	0	0.89871510504663	0	0.839171570424896	0	0	0	0	0	1.15953212743885	0	0	0	2.02665712651337	0	0.846491428123149	2.61561430442065	0
1700084D21Rik	0	0	0	0	0	0	0	0	0	0	0	0	0	0	0	0	0	0	0	0	0	0	0	0	0	0	0	0	0.63036536607198	0	0	0	0	0	0	0.883151288822403	0	0	0	0	0	0	0	0	0	0	0	0	0
1700084E18Rik	0.695868626762557	3.82438798955827	1.97254039086729	3.00120921688929	1.91236434878772	1.93693283237919	0	7.6383888106832	0	0	1.70400133686466	3.46863775572522	2.0132291265466	3.1360983672935	5.38929982581114	4.8817248625171	1.20317052769085	1.79640577232942	1.85495215823526	1.89199039846646	1.24051423196889	0	0	1.78372254870321	0.891637972868788	3.4717944606582	0.606145815327962	1.0369142229959	1.89109609821594	2.2683828393021	3.66643878782936	1.43606453953858	2.69614531513989	1.76694622180977	1.67834314084979	3.53260515528961	3.89924591886337	1.10923187450407	4.86911792918978	1.75216515164605	2.3190642548777	1.8403931060663	2.0759516101376	0	0	1.11468471454921	1.6929828562463	0.871871434806883	1.17683444355012
1700084J12Rik	0	0	0	0	0	0	0	0	0	0	0	0	0	1.04536612243117	0	0	0	0	0	0	0	0	0	0	0	0	0	0	0	0	0	0	0	0	0	0.883151288822403	0	0	0	0	0	0	0	0	0	0	0	0	0
1700086O06Rik	6.26281764086302	14.3414549608435	8.87643175890281	9.00362765066787	12.4303682671202	18.4008619076023	16.3986269916647	24.1882312338301	13.5642343839344	28.1148955647263	13.6320106949173	10.4059132671757	14.0926038858262	8.36292897944934	8.08394973871671	2.44086243125855	14.4380463322902	18.8622606094589	8.34728471205868	12.297937590032	4.96205692787554	5.47147709770943	16.9078469866818	15.1616416639773	8.02474175581909	16.4910236881264	14.5474995678711	12.4429706759508	10.7162112232237	7.93933993755734	13.7491454543601	7.89835496746221	8.9871510504663	5.3008386654293	19.3009461197726	12.3641180435136	11.6977377565901	13.3107824940488	14.6073537875693	17.5216515164605	24.3501746762158	13.8029482954972	13.4936854658944	13.5890163267301	12.1599427590802	13.3762165745905	13.5438628499704	15.6936858265239	21.1830199839021
1700086P04Rik	0	1.91219399477914	1.97254039086729	1.00040307229643	3.82472869757544	2.90539924856879	4.68532199761847	1.27306480178053	3.87549553826697	3.24402641131457	0.852000668432331	0	0	0	1.79643327527038	4.8817248625171	2.4063410553817	2.69460865849413	0.927476079117631	1.89199039846646	1.24051423196889	1.82382569923648	0	1.78372254870321	1.78327594573758	0	3.03072907663981	1.0369142229959	1.89109609821594	1.13419141965105	0.916609696957339	2.87212907907717	1.79743021009326	4.41736555452442	2.51751471127469	7.94836159940163	0.974811479715842	1.10923187450407	1.21727948229744	2.62824772746908	2.3190642548777	5.5211793181989	1.0379758050688	3.88257609335147	3.03998568977005	1.11468471454921	0	4.35935717403441	2.35366888710024
1700087M22Rik	0	0	0	0	0	0	0	0	0.968873884566742	0	0	0	0	0	0	0	0	0	0	0	0	0	1.69078469866818	0	0	0	0	0	0	0	0	0	0	0	0	0	0	0	1.21727948229744	0	0	0	0	0	0	0	0	0	0
1700088E04Rik	0	0	0	1.00040307229643	0.956182174393859	0	0	0	0	1.08134213710486	0	0	0	0	0.89821663763519	0	0	0	1.85495215823526	0	0	0	1.69078469866818	0	0.891637972868788	0.867948615164549	0.606145815327962	0	0	0	0.916609696957339	0.718032269769292	1.79743021009326	0	0	0.883151288822403	0.974811479715842	0	1.21727948229744	1.75216515164605	0	0.920196553033149	1.0379758050688	0	0	0	0.846491428123149	0	0
1700092C10Rik	1.39173725352511	6.69267898172698	6.90389136803552	11.0044337952607	3.82472869757544	0.968466416189597	5.85665249702309	10.1845184142443	2.90662165370023	3.24402641131457	1.70400133686466	6.24354796030539	4.0264582530932	1.04536612243117	4.49108318817595	2.44086243125855	6.01585263845426	5.38921731698825	0	0	4.96205692787554	0	10.1447081920091	4.45930637175802	2.67491391860636	5.20769169098729	3.63687489196777	0	0.63036536607198	0	0.916609696957339	3.59016134884646	0	4.41736555452442	5.03502942254938	2.64945386646721	1.94962295943168	3.32769562351221	3.65183844689233	2.62824772746908	1.15953212743885	5.5211793181989	7.26583063548159	6.79450816336507	8.10662850605347	3.34405414364762	2.53947428436945	3.48748573922753	0
1700092M07Rik	1.39173725352511	0.956096997389569	0	0	1.91236434878772	0.968466416189597	0	1.27306480178053	0	0	0	0	0	0	3.59286655054076	0	0	0	0	0.945995199233232	0	0	1.69078469866818	0.891861274351604	0	0	1.21229163065592	0	0	3.40257425895315	0.916609696957339	0	0.89871510504663	0	0	1.76630257764481	0	0	0	0	1.15953212743885	0	2.0759516101376	0.970644023337867	0	1.11468471454921	3.3859657124926	0	1.17683444355012
1700093K21Rik	0	0	0	1.00040307229643	0.956182174393859	0.968466416189597	0	1.27306480178053	0.968873884566742	1.08134213710486	0	1.38745510229009	0	0	0.89821663763519	0	0	0	0	0.945995199233232	0	0	0	0	0.891637972868788	0	0	0	1.26073073214396	0	0.916609696957339	1.43606453953858	0	0	0	0	0.974811479715842	0	0	0	0	1.8403931060663	2.0759516101376	0.970644023337867	0	1.11468471454921	0	0	0
1700094D03Rik	38.9686430987032	32.5072979112453	36.4919972310449	38.0153167472644	41.1158334989359	33.8963245666359	25.7692709869016	36.9188792516355	42.6304509209367	38.9283169357748	41.7480327531842	32.6051949038171	33.2182805880189	25.088786938348	44.9108318817595	48.817248625171	37.2982863584164	44.0119414220707	23.1869019779408	26.4878655785305	32.253370031191	27.3573854885471	30.4341245760272	28.5395607792513	39.2320708062267	48.6051224492148	17.5782286445109	39.4027404738441	26.4753453750232	39.6966996877867	27.4982909087202	34.465548948926	30.5563135715854	32.6885051034807	30.2101765352963	37.0923541305409	38.9924591886337	39.9323474821465	31.6492665397335	30.6628901538059	34.7859638231655	28.5260931440276	38.4051047875456	44.6496250735419	39.5198139670107	27.8671178637301	35.5526399811723	34.8748573922753	44.7197088549045
1700094J05Rik	0	0.956096997389569	0	0	0.956182174393859	0	0	0	0	0	0	0	0	0	0	0	0	0	0.927476079117631	0	0	1.82382569923648	0	0.891861274351604	0	0	0	0	0.63036536607198	0	0.916609696957339	0	0	0	0	0	0	1.10923187450407	0	0	0	0	0	0	1.01332856325668	0	0	0	0
1700094M23Rik	0	0	0	0	0	0	0	0	0	0	0	0	0	0	0	0	0	0	0	0	0	0	0	0	0	0	0	0	0	0	0	0	0	0.883473110904883	0	0	0.974811479715842	0	0	0	0	0	0	0	0	0	0	0	0
1700095A21Rik	0.695868626762557	0	0	0	0	0	0	0	1.93774776913348	1.08134213710486	0	0	0	1.04536612243117	1.79643327527038	0	0	0.898202886164709	0	0	0	0	0	2.67558382305481	0	0	0	0	0.63036536607198	0	0.916609696957339	0	0	0.883473110904883	0	1.76630257764481	1.94962295943168	0	1.21727948229744	0.876082575823026	3.47859638231655	1.8403931060663	0	0.970644023337867	1.01332856325668	0	0.846491428123149	0	0
1700095J07Rik	0	0	0	0	0	0	0	0	0	0	0	0	0	0	0	0	0	0	0	0	0	0	0	0	0	0	0	0	0.63036536607198	0	0	0	0	0	0	0.883151288822403	0	0	0	0	0	0	0	0	0	0	0	0	0
1700095J12Rik	0	0.956096997389569	0	0	0	1.93693283237919	0	0	0	0	0	0	0	0	0	0	0	0	0.927476079117631	0	0	1.82382569923648	0	0	0.891637972868788	0	0	0	0	0	0	0	0	0	0	0	0	0	1.21727948229744	0	0	0	0	0	0	0	0	0	0
1700096J18Rik	1.39173725352511	0	0	0	0	0	0	0	0	0	0	0.693727551145044	0	0	0	0	0	0	0	0	0	0	0	0	0	0	0	0	0	0	0	0.718032269769292	0	0.883473110904883	0	0	0	0	0	0	0	0	0	0.970644023337867	0	0	0	0	0
1700096K18Rik	16.7008470423014	24.8585219321288	12.8215125406374	27.0108829520036	27.7292830574219	18.4008619076023	21.0839489892831	19.095972026708	12.5953604993676	12.9761056452583	6.81600534745865	12.4870959206108	13.0859893225529	9.4082951018805	11.6768162892575	26.849486743844	24.063410553817	22.4550721541177	22.2594258988231	10.4059471915656	12.4051423196889	18.2382569923648	11.8354928906772	24.0802544074933	18.7243974302445	14.7551264577973	12.7290621218872	9.33222800696308	8.19474975893574	10.2077227768594	14.6657551513174	13.6426131256165	8.9871510504663	10.6016773308586	13.4267451267983	12.3641180435136	21.4458525537485	15.529246243057	18.2591922344617	14.0173212131684	17.3929819115827	16.5635379545967	19.7215402963072	14.559660350068	18.2399141386203	13.3762165745905	11.0043885656009	13.9499429569101	14.1220133226014
1700097N02Rik	1.39173725352511	6.69267898172698	7.89016156346916	7.00282150607501	0.956182174393859	0.968466416189597	0	0	2.90662165370023	0	0	0	0	0	2.69464991290557	0	7.21902316614511	8.98202886164709	2.78242823735289	1.89199039846646	2.48102846393777	0	0	0.891861274351604	0	0	0.606145815327962	0	0	6.80514851790629	1.83321939391468	0.718032269769292	1.79743021009326	2.65041933271465	3.35668628169959	1.76630257764481	2.92443443914753	3.32769562351221	1.21727948229744	0	0	1.8403931060663	1.0379758050688	0	0	0	0	0	0
1700099I09Rik	0	0	0	1.00040307229643	0	0	1.17133049940462	2.54612960356107	0.968873884566742	0	0.852000668432331	0	0	0	0.89821663763519	0	0	0.898202886164709	0	0	0	0	0	0.891861274351604	0	0	0	0	0	0	0	0	0	0	0	0	0	0	1.21727948229744	0	0	0	1.0379758050688	0	0	0	0	0	0
1700100I10Rik	0	0	0	0	0	0	0	0	0	0	0	0	0	0	0	0	0	0	0	0	0	0	0	0	0	0	0	0	0	0	0	0	0	0	0	1.76630257764481	0	0	0	0	0	0	0	0	0	0	0	0	0
1700100L14Rik	0	0	0	0	0	0	0	0	0	0	0	0	0	0	0	0	0	0	0	0	0	0	0	0	0	0	0	0	0	0	0	0	0	0	0	0	0.974811479715842	0	0	0	0	0	0	0	0	0	0	0	0
1700101I11Rik	0.695868626762557	0.956096997389569	0.986270195433645	0	0	1.93693283237919	0	1.27306480178053	0	0	0	0.693727551145044	0	1.04536612243117	0	0	0	0	0.927476079117631	0	1.24051423196889	0	0	0.891861274351604	0.891637972868788	1.7358972303291	0	0	0	2.2683828393021	0	0.718032269769292	0	0	0	0	0	1.10923187450407	0	0.876082575823026	0	0	3.1139274152064	0	0	0	0	0.871871434806883	0
1700102H20Rik	0	1.91219399477914	0	1.00040307229643	0	0.968466416189597	1.17133049940462	0	1.93774776913348	0	2.55600200529699	2.08118265343513	0	0	2.69464991290557	0	0	0	0.927476079117631	0	1.24051423196889	0	1.69078469866818	0.891861274351604	0	2.60384584549365	1.21229163065592	0	1.26073073214396	0	0.916609696957339	1.43606453953858	0	0.883473110904883	0.839171570424896	0	0.974811479715842	1.10923187450407	2.43455896459489	0.876082575823026	0	0	1.0379758050688	0.970644023337867	2.02665712651337	0	0	0	0
1700102P08Rik	6.26281764086302	1.91219399477914	7.89016156346916	0	3.82472869757544	6.77926491332718	5.85665249702309	0	6.78211719196719	2.16268427420971	3.40800267372932	3.46863775572522	10.066145632733	3.1360983672935	1.79643327527038	4.8817248625171	4.81268211076341	2.69460865849413	0.927476079117631	3.78398079693293	0	3.64765139847295	5.07235409600454	4.45930637175802	4.45818986434394	9.54743476681004	1.81843744598389	4.14765689198359	3.1518268303599	4.5367656786042	8.24948727261605	4.30819361861575	3.59486042018652	10.6016773308586	0.839171570424896	4.41575644411202	5.84886887829505	4.43692749801628	4.86911792918978	7.00866060658421	3.47859638231655	0.920196553033149	3.1139274152064	3.88257609335147	2.02665712651337	1.11468471454921	5.92543999686205	3.48748573922753	1.17683444355012
1700104B16Rik	0	0	0.986270195433645	1.00040307229643	0	1.93693283237919	0	0	0	0	0	0	1.0066145632733	0	0.89821663763519	0	2.4063410553817	0	0	0	0	1.82382569923648	0	0	0	0	0	0	0	0	0	0	0.89871510504663	0	0	0.883151288822403	1.94962295943168	1.10923187450407	0	0	0	0.920196553033149	0	0	0	0	0	0	0
1700105F02Rik	0	0	0	0	0	0	0	0	0.968873884566742	0	0	0	0	0	0	0	0	0	0	0	0	0	0	0	0	0	0	0	0	0	0	0	0	0	0	0	0	0	0	0	0	0	0	0	0	0	0	0	0
1700108F19Rik	0	0	0.986270195433645	0	0	1.93693283237919	0	1.27306480178053	0	1.08134213710486	0	0.693727551145044	0	0	0	0	2.4063410553817	1.79640577232942	0	0	0	0	3.38156939733636	0.891861274351604	0	0	1.21229163065592	1.0369142229959	0	0	0	0	0.89871510504663	1.76694622180977	0.839171570424896	0.883151288822403	0	1.10923187450407	0	0.876082575823026	0	0.920196553033149	0	0	0	0	0	0	0
1700108I11Rik	0	0	0	0	0	0	0	0	0.968873884566742	0	0	0.693727551145044	0	0	0	0	0	0	0	0	0	0	0	0	0	0.867948615164549	0	0	0	0	0	0	0	0	0	0	0	0	0	0	0	0	0	0	0	0	0	0	0
1700108J01Rik	0	0	0.986270195433645	1.00040307229643	0.956182174393859	0	0	0	0	0	0	0	0	0	0	0	0	0	0	0.945995199233232	0	1.82382569923648	0	0	0	1.7358972303291	0	0	0	0	0	0	0	0	0	0.883151288822403	0	0	0	0	0	0	1.0379758050688	0	0	1.11468471454921	0	0	0
1700109H08Rik	9.04629214791324	8.60487297650612	5.91762117260187	6.00241843377858	5.73709304636316	3.87386566475839	8.19931349583233	7.6383888106832	5.81324330740045	4.32536854841942	12.780010026485	5.54982040916035	5.0330728163665	5.22683061215583	6.28751646344633	9.7634497250342	13.2348758045994	0	10.2022368702939	4.72997599616616	2.48102846393777	1.82382569923648	1.69078469866818	2.67558382305481	9.80801770155667	6.07564030615184	6.06145815327962	9.33222800696308	3.78219219643188	9.07353135720839	8.24948727261605	7.89835496746221	11.6832963656062	5.3008386654293	9.23088727467386	7.94836159940163	4.87405739857921	7.76462312152848	12.1727948229744	6.13257803076118	8.11672489207195	6.44137587123205	7.26583063548159	14.559660350068	8.10662850605347	5.57342357274603	5.0789485687389	7.84684291326195	1.17683444355012
1700109K24Rik	4.8710803873379	0	5.91762117260187	6.00241843377858	5.73709304636316	5.81079849713758	8.19931349583233	6.36532400890267	2.90662165370023	5.40671068552428	2.55600200529699	6.24354796030539	5.0330728163665	7.31756285701817	7.18573310108152	0	3.60951158307255	5.38921731698825	2.78242823735289	8.51395679309909	3.72154269590666	9.11912849618238	5.07235409600454	8.02675146916444	7.1331037829503	6.07564030615184	6.06145815327962	2.0738284459918	5.04292292857584	5.67095709825525	10.0827066665307	7.18032269769292	9.88586615551293	6.18431177633418	5.03502942254938	7.06521031057923	1.94962295943168	11.0923187450407	8.52095637608211	4.38041287911513	2.3190642548777	7.3615724242652	17.6455886861696	4.85322011668934	5.06664281628342	2.22936942909841	1.6929828562463	3.48748573922753	5.88417221775059
1700110C19Rik	0.695868626762557	1.91219399477914	0.986270195433645	1.00040307229643	0	0	2.34266099880924	0	0	1.08134213710486	0	0.693727551145044	1.0066145632733	1.04536612243117	0	0	0	0	0	0	0	0	3.38156939733636	0.891861274351604	0	2.60384584549365	0	1.0369142229959	0.63036536607198	0	0	2.15409680930787	0.89871510504663	0	0	0.883151288822403	0.974811479715842	0	1.21727948229744	0	0	0.920196553033149	0	0	1.01332856325668	1.11468471454921	0	0	0
1700110I01Rik	0	0	0	0	0	0	0	0	0	0	0	0	0	0	0	0	0	0	0	0	0	0	0	0	0	0	0	0	0	0	0	0	0	0	0	0	0	0	0	0.876082575823026	0	0	0	0	0	0	0	0	0
1700110I07Rik	0	0	0	0	0	0	0	0	0	0	0	0	0	0	0	0	0	0	0	0	0	0	0	0	0	0	0	0	0	0	0	0	0	0	0	0	0	0	0	0	0	0	0	0	0	0	0	0	2.35366888710024
1700110K17Rik	0	0	0	0	0.956182174393859	0	0	0	0	0	0.852000668432331	0	0	0	0	0	0	0	0	0	0	0	0	0	0.891637972868788	0	0	0	0	0	0	0	0	0	0	0	0	0	0	0	0	0	0	0	0	0	0	0	0
1700111N16Rik	0	0	0	0	0	0	0	0	0	0	0	0	0	0	0	0	0	0	0	0	0	0	0	0	0	0	0	1.0369142229959	0	0	0	0	0	0	0	0	0	0	0	0	0	0	0	0	0	0	0	0	0
1700112D23Rik	7.65455489438813	14.3414549608435	0.986270195433645	11.0044337952607	3.82472869757544	15.4954626590335	10.5419744946416	12.7306480178053	7.75099107653394	4.32536854841942	4.26000334216166	4.16236530687026	5.0330728163665	0	6.28751646344633	4.8817248625171	1.20317052769085	1.79640577232942	8.34728471205868	1.89199039846646	8.6835996237822	21.8859083908377	21.9802010826863	17.8372254870321	17.8327594573758	22.5666639942783	9.69833304524739	7.25839956097129	5.04292292857584	7.93933993755734	1.83321939391468	8.6163872372315	8.9871510504663	7.06778488723906	2.51751471127469	8.83151288822403	0.974811479715842	9.98308687053662	2.43455896459489	10.5129909098763	6.9571927646331	6.44137587123205	15.569637076032	11.6477282800544	18.2399141386203	7.80279300184444	7.61842285310835	12.2062000872964	8.23784110485083
1700112J05Rik	0	0	0	0	0	0	0	0	0	0	0	0	0	0	0	0	1.20317052769085	0	0	0	0	0	0	0	0	0	0	0	0	0	0	0	0	0	0	0	0	0	0	0	0	0	0	0	0	0	0.846491428123149	0	0
1700112J16Rik	0.695868626762557	0.956096997389569	1.97254039086729	3.00120921688929	4.7809108719693	0	1.17133049940462	1.27306480178053	3.87549553826697	0	1.70400133686466	0.693727551145044	0	0	0	0	0	1.79640577232942	1.85495215823526	1.89199039846646	0	1.82382569923648	1.69078469866818	0.891861274351604	0	1.7358972303291	2.42458326131185	2.0738284459918	1.26073073214396	2.2683828393021	1.83321939391468	0.718032269769292	0	0.883473110904883	1.67834314084979	4.41575644411202	0.974811479715842	2.21846374900814	2.43455896459489	2.62824772746908	1.15953212743885	0.920196553033149	2.0759516101376	2.9119320700136	0	2.22936942909841	1.6929828562463	1.74374286961377	0
1700112N08Rik	0	0	0	0	0	0	0	0	0	0	0	0	0	0	0	0	0	0	0	0	0	0	0	0	0	0	0	0	0	0	0	0	0	0	0	0.883151288822403	0	0	0	0	0	0	0	0	0	0	0	0	0
1700113A16Rik	11.8297666549635	10.5170669712853	15.7803231269383	3.00120921688929	8.60563956954473	12.5900634104648	4.68532199761847	10.1845184142443	7.75099107653394	6.48805282262914	11.0760086896203	5.54982040916035	12.0793747592796	14.6351257140363	12.5750329268927	21.9677618813269	21.6570694984353	17.9640577232942	11.1297129494116	8.51395679309909	4.96205692787554	5.47147709770943	3.38156939733636	12.4860578409225	8.91637972868788	6.94358892131639	4.84916652262369	10.369142229959	5.67328829464782	7.93933993755734	11.9159260604454	8.6163872372315	6.29100573532641	9.71820421995371	11.7484019859485	12.3641180435136	10.7229262768743	5.54615937252034	10.955515340677	4.38041287911513	6.9571927646331	7.3615724242652	7.26583063548159	3.88257609335147	7.09329994279679	6.68810828729524	13.5438628499704	10.4624572176826	3.53050333065035
1700113B09Rik	0	0	0	0	0	0	0	0	0	0	0	0	0	0	0	0	0	0	0	0.945995199233232	0	0	0	0	0	0	0	0	0	0	0	0	0	0	0	0	0	0	0	0	0	0	0	0.970644023337867	0	0	0	0	0
1700113H08Rik	0	0.956096997389569	0	0	0	2.90539924856879	1.17133049940462	0	0.968873884566742	1.08134213710486	0	0.693727551145044	0	0	1.79643327527038	2.44086243125855	0	0	0	0	1.24051423196889	1.82382569923648	0	0	0	0.867948615164549	0	1.0369142229959	0	0	0.916609696957339	2.87212907907717	0.89871510504663	0	0.839171570424896	0	0	0	0	0	0	0	0	0	0	0	0	0.871871434806883	0
1700116H05Rik	0	0	0	0	0	0	0	0	0	0	0	0	0	0	0	0	0	0	0	0	0	0	0	0	0	0	0	0	0	0	0	0	0	0	0	0	0	0	0	0	0	0	0	0	0	0	0.846491428123149	0	0
1700119H24Rik	4.8710803873379	2.86829099216871	6.90389136803552	5.00201536148215	4.7809108719693	6.77926491332718	10.5419744946416	2.54612960356107	5.81324330740045	5.40671068552428	2.55600200529699	5.54982040916035	9.0595310694597	5.22683061215583	9.88038301398709	2.44086243125855	6.01585263845426	4.49101443082354	4.63738039558816	5.67597119539939	2.48102846393777	1.82382569923648	10.1447081920091	2.67558382305481	6.24146581008151	11.2833319971391	3.63687489196777	3.11074266898769	3.78219219643188	0	7.33287757565871	5.74425815815433	0.89871510504663	6.18431177633418	1.67834314084979	5.29890773293442	4.87405739857921	3.32769562351221	6.08639741148722	1.75216515164605	3.47859638231655	2.76058965909945	4.1519032202752	1.94128804667573	10.1332856325668	8.91747771639365	5.92543999686205	11.3343286524895	5.88417221775059
1700120B22Rik	0	0.956096997389569	0	0	0	1.93693283237919	1.17133049940462	0	0	0	0	0	2.0132291265466	0	0	0	0	0	0	0	0	0	0	0	0	0	0	0	0.63036536607198	0	0	0	0	0	0	0	0	0	0	0	1.15953212743885	0	1.0379758050688	1.94128804667573	1.01332856325668	0	0.846491428123149	0	0
1700120C14Rik	0	0	0	0	0.956182174393859	0	0	0	0	0	0	0.693727551145044	0	0	0	0	0	0	0	0	0	0	0	0	0	0	0	0	0	0	0.916609696957339	0	0.89871510504663	0	0.839171570424896	1.76630257764481	0	1.10923187450407	0	0	0	1.8403931060663	0	0	1.01332856325668	0	0	0	0
1700120E14Rik	0	0	0.986270195433645	1.00040307229643	0.956182174393859	0	0	0	0	0	0	0	0	0	0.89821663763519	0	0	0	0	0	1.24051423196889	0	0	0	0	1.7358972303291	0	0	0	0	0	0.718032269769292	0	0.883473110904883	0	0	1.94962295943168	1.10923187450407	0	0	0	0.920196553033149	0	0	0	0	1.6929828562463	0	1.17683444355012
1700120G07Rik	0	0	0.986270195433645	0	0	0.968466416189597	0	0	0	1.08134213710486	0	0	0	0	0	0	0	0	0	0	0	0	0	0	0	2.60384584549365	0	0	0	0	0	0	0	0	0	1.76630257764481	0	0	0	0	0	0	0	0	0	0	0	0	0
1700120K04Rik	0	3.82438798955827	0.986270195433645	1.00040307229643	4.7809108719693	2.90539924856879	0	2.54612960356107	2.90662165370023	1.08134213710486	0	2.08118265343513	1.0066145632733	0	0.89821663763519	4.8817248625171	2.4063410553817	3.59281154465883	4.63738039558816	0.945995199233232	1.24051423196889	0	0	1.78372254870321	4.45818986434394	8.67948615164549	0	2.0738284459918	1.26073073214396	1.13419141965105	2.74982909087202	5.02622588838504	2.69614531513989	5.3008386654293	1.67834314084979	2.64945386646721	0.974811479715842	1.10923187450407	3.65183844689233	0.876082575823026	3.47859638231655	2.76058965909945	1.0379758050688	0	4.05331425302673	2.22936942909841	1.6929828562463	1.74374286961377	3.53050333065035
1700121M21Rik	0	0.956096997389569	0.986270195433645	1.00040307229643	0	0	0	1.27306480178053	0.968873884566742	0	0	0	0	0	0.89821663763519	0	0	0.898202886164709	0.927476079117631	0.945995199233232	0	0	0	0	0.891637972868788	0	0.606145815327962	0	0	1.13419141965105	0.916609696957339	0.718032269769292	1.79743021009326	0	0	0.883151288822403	0	0	2.43455896459489	0.876082575823026	2.3190642548777	0.920196553033149	0	0	2.02665712651337	0	0	0	0
1700122E12Rik	2.78347450705023	2.86829099216871	3.94508078173458	5.00201536148215	0.956182174393859	4.84233208094798	4.68532199761847	5.09225920712214	0	2.16268427420971	0	1.38745510229009	4.0264582530932	2.09073224486233	1.79643327527038	2.44086243125855	3.60951158307255	0	2.78242823735289	1.89199039846646	2.48102846393777	0	1.69078469866818	2.67558382305481	2.67491391860636	4.33974307582275	1.81843744598389	2.0738284459918	1.89109609821594	2.2683828393021	6.41626787870137	1.43606453953858	3.59486042018652	3.53389244361953	3.35668628169959	2.64945386646721	1.94962295943168	5.54615937252034	2.43455896459489	4.38041287911513	3.47859638231655	2.76058965909945	2.0759516101376	0.970644023337867	2.02665712651337	2.22936942909841	1.6929828562463	4.35935717403441	5.88417221775059
1700122H20Rik	0	0	0	0	0	0	0	0	0	0	0	0	0	0	0	0	0	0	0	0	0	0	0	0	0	0	0	0	0	0	0	0	0	0	0	0	0	0	0	0	0	0.920196553033149	0	0	0	0	0	0	0
1700123J17Rik	0	0	0	0	0	0	0	0	0	0	0	0	0	0	0	0	0	1.79640577232942	3.70990431647052	0	1.24051423196889	0	0	0	0	0	0	0	0	0	0	0	0	0.883473110904883	0	1.76630257764481	0.974811479715842	0	0	0	0	0	0	0	0	0	0	0	0
1700123L14Rik	0	0	0	0	0	0	0	0	0	0	0	0	0	0	0	0	0	0	0	0	0	0	0	0	0	0	0	0	1.89109609821594	0	0	0	0	0	0	0	2.92443443914753	0	0	0	0	0	0	0	0	0	0	0	2.35366888710024
1700123M08Rik	0.695868626762557	0	0	0	0.956182174393859	0.968466416189597	1.17133049940462	1.27306480178053	0.968873884566742	0	0	1.38745510229009	0	1.04536612243117	0.89821663763519	0	1.20317052769085	0	4.63738039558816	0.945995199233232	0	0	0	0	0	0	0.606145815327962	0	0	0	0	1.43606453953858	0.89871510504663	0	0.839171570424896	1.76630257764481	0	0	1.21727948229744	0.876082575823026	1.15953212743885	0	0	0	0	0	0	0.871871434806883	0
1700123O20Rik	178.142368451215	191.219399477914	199.226579477596	177.071343796468	177.849884437258	165.607757168421	179.213566408907	201.144238681324	175.36617310658	190.316216130455	202.776159086895	181.062890848856	228.501505863039	192.347366527335	206.589826656094	219.677618813269	188.897772847464	220.957909996518	179.002883269703	209.064939030544	182.355592099426	191.50169841983	204.58494853885	174.804809772914	164.061387007857	201.364078718175	172.751557368469	215.678158383147	201.086551776962	232.509241028465	212.653449694103	201.767067805171	212.096764791005	186.41282640093	193.848632768151	165.149291009789	203.735599260611	208.535592406765	160.680891663263	197.118579560181	191.32280102741	165.635379545967	221.088846479654	178.598500294168	161.119241557813	209.560726335251	210.776365602664	241.508387441507	287.147604226229
1700124L16Rik	0.695868626762557	0	1.97254039086729	0	0.956182174393859	0	0	0	0	0	0	0	0	1.04536612243117	0	0	0	0	0	0	0	0	0	0	0	1.7358972303291	0.606145815327962	1.0369142229959	0.63036536607198	0	0	0.718032269769292	0	0	0	0	0	1.10923187450407	0	0	0	0	1.0379758050688	0	0	1.11468471454921	0.846491428123149	0	0
1700125G22Rik	0	0	0	0	0	0	0	0	0	0	0	0	0	0	0	0	0	0	0	0	0	0	0	0	0	0	0	0	0	0	0	0	0.89871510504663	0	0	0	0	0	0	0	0	0	0	0	0	0	0	0	0
1700125H03Rik	0	0	0	0	0	0	0	0	0	0	0	0	0	0	0	0	0	0	0	0.945995199233232	0	0	0	0	0	0	0	0	0	0	0	0	0	0	0	0	0	0	0	0	0	0	0	0	0	0	0	0	0
1700125H20Rik	0	0	0	0	0	0	0	0	0	0	0	0.693727551145044	0	0	0.89821663763519	0	0	0	0	0	0	0	0	0	0	0.867948615164549	0	0	0	0	0	0	0	0	0	0	0.974811479715842	1.10923187450407	0	0	0	0	0	0	1.01332856325668	0	0	0	1.17683444355012
1700126G02Rik	0	0	0	0	0	0	0	0	0	0	0	0	0	0	0	0	0	0	0.927476079117631	0	0	0	0	0	0	0	0	0	0	0	0	0	0	0	0	0	0	1.10923187450407	1.21727948229744	0	0	0	0	0	0	0	0	0	0
1700126H18Rik	0	0.956096997389569	0	0	0	0	0	0	0	0	0	0	0	0	0	0	0	0	0	0	0	0	0	0	0	0	0	0	0	0	0	0.718032269769292	0	0	0.839171570424896	0	0	0	0	0.876082575823026	0	0	0	0	0	0	0	0	1.17683444355012
1700127F24Rik	0	0	0	0	0	0	0	0	0	0	0	0	0	0	0	0	0	0	0.927476079117631	0	0	0	0	0	0	0	0	0	0	0	0	0	0	0	0	0	0	0	0	0	0	0	0	0	1.01332856325668	0	0	0	0
1700128E19Rik	0	0	0	0	0	0	0	0	0	0	0	0	0	0	0	0	0	0	0	0	0	0	0	0	0	0	0	0	0	0	0	0	0	0	0	0.883151288822403	0	0	0	0	0	0	0	0	0	0	0	0	0
1700128F08Rik	0	0	0	0	0	0	0	0	0	0	0	0	0	0	0	0	0	0	0	0	0	0	0	0	0	0	0	0	0	0	0	0	0	0	0	0.883151288822403	0	0	0	0	0	0	0	0	0	0	0	0	0
1700129C05Rik	0	0	0	0	0	0	0	0	0	0	0	0	0	0	0	0	0	0	0	0	0	0	0	0	0	0	0	0	1.26073073214396	0	0	0	0	0	0	0	0.974811479715842	0	0	0	0	0	0	0	0	0	0	0	1.17683444355012
1810006J02Rik	0	0	0	0	0	0	0	0	0	0	0	0	0	0	0	0	0	0	0	0	0	0	0	0	0	0	0.606145815327962	0	0	0	0	0	0	0	0	0	0	0	0	0	0	0	0	0	0	0	0	0	0
1810008I18Rik	997.179742150745	914.028729504428	592.748387455621	1214.48932976787	1010.68455833431	514.255666996676	1096.36534744272	1024.81716543333	557.102483625877	647.723940125809	681.600534745865	588.280963370997	438.883949587159	387.830831421963	524.558516378951	1510.89384494904	1008.25690220493	888.322654416897	1264.14989583733	551.515201152974	646.30791485579	904.617546821292	808.195085963389	827.647262598289	709.743826403555	591.940955542222	612.207273481241	809.830008159796	327.159624991358	474.092013414139	239.235130905866	266.389972084407	356.789896703512	731.515735829243	957.494761854807	1229.34659404079	1177.57226749674	908.460905218832	1128.41808008973	949.67351219216	615.711559670029	1105.15606019281	631.08928948183	640.625055402992	864.369264457951	385.680911234025	419.013256920959	551.02274679795	1194.48696020337
1810010H24Rik	31.3140882043151	40.1560738903619	20.7116741041066	50.0201536148215	49.7214730684807	32.9278581504463	49.195880974994	47.1033976658798	43.5993248055034	61.6365018149768	54.5280427796692	58.2731142961837	33.2182805880189	36.5878142850909	48.5036984323003	41.4946613313953	31.2824337199621	44.0119414220707	27.8242823735289	58.6517023524604	38.4559411910355	43.7718167816754	62.5590338507226	53.5116764610963	88.27215931401	59.0205058311893	32.7318740277099	65.3255960487416	49.7988639196864	58.9779538218546	41.2474363630803	32.3114521396181	50.3280458826113	31.8050319925758	46.1544363733693	56.5216824846338	33.1435903103386	45.4785068546668	59.6466946325748	91.9886704614178	62.6147348816979	55.211793181989	75.7722337700223	68.9157256569886	56.7463995423743	60.1929745856571	43.1710628342806	67.13410048013	62.3722255081563
1810012K16Rik	2.08760588028767	0.956096997389569	0.986270195433645	3.00120921688929	5.73709304636316	0.968466416189597	0	2.54612960356107	0.968873884566742	1.08134213710486	4.26000334216166	3.46863775572522	1.0066145632733	6.272196734587	1.79643327527038	4.8817248625171	1.20317052769085	2.69460865849413	0.927476079117631	0.945995199233232	1.24051423196889	1.82382569923648	1.69078469866818	1.78372254870321	1.78327594573758	2.60384584549365	0.606145815327962	2.0738284459918	2.52146146428792	3.40257425895315	1.83321939391468	2.87212907907717	1.79743021009326	4.41736555452442	5.87420099297427	0	0	1.10923187450407	2.43455896459489	0.876082575823026	2.3190642548777	2.76058965909945	3.1139274152064	0.970644023337867	3.03998568977005	0	1.6929828562463	0.871871434806883	0
1810013A23Rik	0.695868626762557	0	0.986270195433645	0	0	0	0	1.27306480178053	0.968873884566742	0	1.70400133686466	0	0	0	0.89821663763519	0	1.20317052769085	0	0	0	2.48102846393777	1.82382569923648	0	0	0	0.867948615164549	0	0	0	0	0	0	0.89871510504663	0.883473110904883	0	2.64945386646721	0	0	0	0	0	0	0	0	0	0	0	0.871871434806883	0
1810013D15Rik	11.1338980282009	8.60487297650612	5.91762117260187	4.00161228918572	16.2550969646956	10.6531305780856	2.34266099880924	2.54612960356107	1.93774776913348	1.08134213710486	1.70400133686466	9.01845816488557	5.0330728163665	3.1360983672935	1.79643327527038	7.32258729377565	6.01585263845426	6.28742020315296	2.78242823735289	3.78398079693293	3.72154269590666	1.82382569923648	1.69078469866818	5.35116764610963	1.78327594573758	4.33974307582275	1.21229163065592	4.14765689198359	2.52146146428792	3.40257425895315	4.5830484847867	5.74425815815433	6.29100573532641	4.41736555452442	9.23088727467386	9.71466417704644	4.87405739857921	3.32769562351221	4.86911792918978	3.5043303032921	4.6381285097554	2.76058965909945	2.0759516101376	5.8238641400272	4.05331425302673	1.11468471454921	1.6929828562463	6.10310004364818	5.88417221775059
1810013L24Rik	272.780501690922	243.80473433434	298.839869216395	263.106008013961	311.715388852398	281.823727111173	310.402582342224	281.347321193498	394.331671018664	222.7564802436	276.048216572075	237.94855004275	202.329527217933	244.615672648893	159.882561499064	263.613142575923	233.415082372025	177.844171460612	215.17445035529	275.284602976871	199.722791346991	275.397680584708	250.23613540289	307.692139651303	329.906049961452	349.783291911313	255.187388253072	264.413126863954	226.931531785913	187.141584242423	255.734105451098	231.206390865712	289.386263825015	225.285643280745	192.170289627301	269.361143090833	232.00513217237	282.854127998538	244.673175941786	310.133231841351	344.381041849338	212.565403750658	228.354677115136	338.754764144916	270.558726389535	323.25856721927	237.017599874482	238.020901702279	236.543723153574
1810014B01Rik	11.1338980282009	16.2536489556227	24.6567548858411	40.0161228918572	37.2911048013605	26.1485932371191	33.9685844827339	22.9151664320496	14.5331082685011	20.5455006049923	17.892014037079	34.6863775572522	13.0859893225529	12.544393469174	22.4554159408797	9.7634497250342	14.4380463322902	17.9640577232942	13.9121411867645	23.6498799808308	37.2154269590666	29.1812111877836	35.5064786720318	27.6476995048997	28.5324151318012	21.6987153791137	21.2151035364787	25.9228555748975	28.3664414732391	12.4761056161615	12.8325357574027	13.6426131256165	7.18972084037304	16.7859891071928	12.5875735563734	13.2472693323361	14.6221721957376	15.529246243057	27.9974280928412	35.9193856087441	35.9454959506043	23.9251103788619	26.9873709317888	26.2073886301224	19.253242701877	28.9818025782794	16.0833371343398	21.7967858701721	12.9451788790513
1810019D21Rik	269.30115855711	360.448568015867	228.814685340606	276.111247953815	488.609091115262	232.431939885503	302.203268846391	417.565254984015	312.946264715058	211.943058872552	213.852167776515	177.594253093131	389.559835986767	371.104973463064	377.25098780678	336.83901551368	392.233592027218	437.424805562213	322.761675532936	231.768823812142	243.140789465902	133.139276044263	197.821809744177	163.210613206344	290.673979155225	309.857655613744	144.262704048055	188.718388585253	158.221706884067	170.128712947657	320.813393935069	422.202974624344	491.597162460507	224.40217016984	509.377143247912	384.170810637745	343.133640859977	372.701909833367	506.388264635737	183.977340922836	164.653562096317	222.687565834022	308.278814105433	240.719717787791	275.625369205818	199.528563904308	259.026377005684	313.001845095671	302.44645199238
1810019N24Rik	0	0	1.97254039086729	2.00080614459286	0.956182174393859	0	0	0	0	0	1.70400133686466	0.693727551145044	0	0	0.89821663763519	0	1.20317052769085	0.898202886164709	0	2.8379855976997	0	0	0	0.891861274351604	0	0.867948615164549	1.21229163065592	2.0738284459918	0	0	0	0	0.89871510504663	0.883473110904883	0	0	0	0	0	0	0	0.920196553033149	1.0379758050688	0.970644023337867	0	0	0.846491428123149	0	0
1810020O05Rik	0	0	0	0	0	0	0	0	0	0	0.852000668432331	0.693727551145044	0	0	0	0	1.20317052769085	0.898202886164709	0	0	1.24051423196889	0	0	0	0	0	0	0	0	0	0	0	0	0.883473110904883	0	0	0	0	0	0.876082575823026	0	3.6807862121326	1.0379758050688	0	2.02665712651337	2.22936942909841	0	1.74374286961377	0
1810021B22Rik	16.0049784155388	16.2536489556227	24.6567548858411	16.0064491567429	20.079825662271	13.5585298266544	29.2832624851155	17.8229072249275	24.2218471141686	24.8708691534117	28.9680227266993	22.8930091877864	21.1389058287393	21.9526885710545	23.3536325785149	19.5268994500684	20.4538989707445	16.1676519509648	13.9121411867645	15.1359231877317	13.6456565516577	25.5335597893107	23.6709857813545	18.7290867613837	23.1825872945885	20.8307667639492	21.8212493518066	29.0335982438851	20.1716917143034	18.1470627144168	28.4149006056775	19.3868712837709	20.6704474160725	22.0868277726221	23.4968039718971	16.7798744876257	15.5969836754535	17.7477099920651	10.955515340677	26.2824772746908	30.1478353134101	16.5635379545967	18.6835644912384	27.1780326534603	21.2798998283904	27.8671178637301	19.4693028468324	45.3373146099579	14.1220133226014
1810021M19Rik	1.39173725352511	3.82438798955827	1.97254039086729	1.00040307229643	0.956182174393859	2.90539924856879	2.34266099880924	2.54612960356107	0.968873884566742	2.16268427420971	3.40800267372932	0.693727551145044	8.0529165061864	1.04536612243117	3.59286655054076	0	0	0.898202886164709	2.78242823735289	0	3.72154269590666	0	1.69078469866818	4.45930637175802	0	3.4717944606582	0.606145815327962	1.0369142229959	3.1518268303599	2.2683828393021	0	0.718032269769292	0.89871510504663	2.65041933271465	2.51751471127469	7.06521031057923	1.94962295943168	2.21846374900814	3.65183844689233	1.75216515164605	1.15953212743885	2.76058965909945	5.189879025344	1.94128804667573	1.01332856325668	0	3.3859657124926	2.61561430442065	2.35366888710024
1810024B03Rik	14.6132411620137	15.2975519582331	14.7940529315047	16.0064491567429	9.56182174393859	12.5900634104648	5.85665249702309	6.36532400890267	21.3152254604683	10.8134213710486	11.0760086896203	6.24354796030539	14.0926038858262	6.272196734587	12.5750329268927	21.9677618813269	6.01585263845426	17.0658548371295	7.41980863294105	10.4059471915656	8.6835996237822	7.29530279694591	6.76313879467271	13.3779191152741	4.45818986434394	7.81153753648094	8.48604141459147	5.18457111497949	7.56438439286376	5.67095709825525	14.6657551513174	5.74425815815433	2.69614531513989	11.4851504417635	7.55254413382407	9.71466417704644	12.672549236306	9.98308687053662	8.52095637608211	10.5129909098763	8.11672489207195	12.8827517424641	9.34178224561919	9.70644023337867	10.1332856325668	4.45873885819682	7.61842285310835	14.821814391717	14.1220133226014
1810030O07Rik	73.0662058100685	100.390184725905	75.9428050483907	89.0358734343823	89.8811243930228	72.6349812142198	86.6784569559417	80.2030825121736	78.4787846499061	70.2872389118156	79.2360621642068	72.1476653190846	59.3902592331247	49.1322077542649	73.6537642860856	90.3119099565663	92.6441306321956	70.958028007012	84.4003231997044	79.4635967355915	71.9498254541954	56.5385966763308	67.6313879467271	71.3489019481283	68.6561239108967	68.5679405979994	129.715204480184	76.7316525016965	66.8187288036299	70.319868018365	77.9118242413738	81.13764648393	70.9984932986838	80.3960530923444	71.3295834861162	89.1982801710627	75.0604839381199	83.1923905878052	79.1231663493339	69.2105234900191	92.762570195108	58.8925793941216	83.0380644055039	66.9744376103128	74.9863136809946	70.2251370166	58.4079085404973	67.13410048013	87.0857488227087
1810034E14Rik	43.1438548592785	44.9365588773097	48.3272395762486	66.0266027715644	36.3349226269667	36.8017238152047	43.3392284779709	56.0148512783435	50.3814419974706	44.3350276212991	42.6000334216166	35.3801051083972	35.2315097145655	41.8146448972467	49.4019150699354	53.6989734876881	40.9077979414889	67.3652164623531	41.7364235602934	32.1638367739299	34.7343984951288	31.0050368870201	45.6511868640408	38.350034797119	54.3899163449961	43.3974307582275	26.0642700591024	26.9597697978934	27.7360761071671	29.4889769109273	29.3315103026349	43.0819361861575	37.7460344119585	30.9215588816709	37.7627206691203	39.7418079970082	54.5894428640872	54.3523618506994	52.3430177387901	25.4063946988678	31.3073674408489	34.9674690152597	37.3671289824768	35.9138288635011	37.4931568404973	40.1286497237714	32.1666742686797	45.3373146099579	57.6648877339558
1810037I17Rik	157.266309648338	137.677967624098	178.51490537349	188.075777591729	195.061163576347	145.26996242844	159.300947919028	184.594396258177	170.521803683747	185.990847582035	186.588146386681	156.088699007635	183.203850515741	150.532721630088	202.996960105553	168.41950775684	196.116796013609	173.353157029789	144.68626834235	161.765179068883	120.329880500982	158.672835833573	169.078469866818	151.616416639773	150.686817414825	151.891007653796	190.935931828308	161.75861878736	189.739975187666	136.102970358126	158.57347757362	159.403163888783	123.123969391388	153.72432129745	151.050882676481	135.122147189828	188.138615585158	151.964766807057	166.76728907475	165.579606830552	150.73917656705	156.433414015635	143.240661099494	156.273687757397	169.225870063866	178.349554327873	145.596525637182	189.196101353094	181.232504306718
1810041H14Rik	2.08760588028767	3.82438798955827	0.986270195433645	4.00161228918572	1.91236434878772	3.87386566475839	1.17133049940462	1.27306480178053	3.87549553826697	4.32536854841942	4.26000334216166	2.77491020458018	5.0330728163665	0	8.9821663763519	4.8817248625171	6.01585263845426	5.38921731698825	2.78242823735289	1.89199039846646	2.48102846393777	1.82382569923648	1.69078469866818	0.891861274351604	1.78327594573758	0	1.81843744598389	4.14765689198359	1.89109609821594	1.13419141965105	4.5830484847867	0	1.79743021009326	1.76694622180977	5.03502942254938	3.53260515528961	6.8236803580109	4.43692749801628	1.21727948229744	1.75216515164605	0	5.5211793181989	1.0379758050688	3.88257609335147	3.03998568977005	2.22936942909841	5.0789485687389	7.84684291326195	1.17683444355012
1810044D09Rik	18.0925842958265	19.1219399477914	22.6842144949738	21.008464518225	28.6854652318158	18.4008619076023	29.2832624851155	28.0074256391717	23.2529732296018	17.3014741936777	25.5600200529699	23.5867367389315	16.1058330123728	22.9980546934857	21.5571993032446	26.849486743844	28.8760926645804	21.556869267953	21.3319498197055	18.9199039846646	13.6456565516577	36.4765139847295	13.5262775893454	17.8372254870321	11.5912936472942	20.8307667639492	12.7290621218872	27.9966840208893	18.9109609821594	20.4154455537189	12.8325357574027	11.4885163163087	18.8730172059792	16.7859891071928	14.2659166972232	22.9619335093825	18.521418114601	16.638478117561	15.8246332698668	28.0346424263368	20.8715782938993	16.5635379545967	22.8354677115136	13.5890163267301	26.3465426446738	14.4909012891397	19.4693028468324	17.4374286961377	10.5915099919511
1810046K07Rik	4.8710803873379	2.86829099216871	8.87643175890281	13.0052399398536	20.079825662271	4.84233208094798	33.9685844827339	21.6421016302691	10.6576127302342	15.138789919468	12.780010026485	8.32473061374053	4.0264582530932	7.31756285701817	0.89821663763519	2.44086243125855	6.01585263845426	15.2694490648	3.70990431647052	12.297937590032	18.6077134795333	16.4144312931283	20.2894163840181	21.4046705844385	23.1825872945885	12.1512806123037	10.3044788605754	10.369142229959	5.04292292857584	7.93933993755734	1.83321939391468	0	4.49357552523315	5.3008386654293	0.839171570424896	15.0135719099809	8.77330331744258	19.9661737410732	7.30367689378467	21.0259818197526	12.7548534018273	11.0423586363978	12.4557096608256	23.2954565601088	13.1732713223369	11.1468471454921	11.8508799937241	13.0780715221032	11.7683444355012
1810053B23Rik	2.08760588028767	2.86829099216871	0	5.00201536148215	0.956182174393859	0	8.19931349583233	12.7306480178053	1.93774776913348	21.6268427420971	16.1880127002143	19.4243714320612	7.0463019429131	8.36292897944934	13.4732495645278	4.8817248625171	0	6.28742020315296	0	1.89199039846646	0	3.64765139847295	11.8354928906772	0	8.91637972868788	2.60384584549365	1.21229163065592	17.6275417909303	39.7130180625347	21.5496369733699	12.8325357574027	4.30819361861575	24.265307836259	0.883473110904883	3.35668628169959	5.29890773293442	1.94962295943168	2.21846374900814	4.86911792918978	7.00866060658421	2.3190642548777	0.920196553033149	8.30380644055039	7.76515218670294	7.09329994279679	34.5552261510254	4.23245714061575	17.4374286961377	3.53050333065035
1810055G02Rik	112.730717535534	138.634064621487	119.338693647471	177.071343796468	128.128411368777	125.900634104648	326.801209333888	310.62781163445	251.907209987353	444.431618350096	360.396282746876	365.594419453438	119.787133029523	106.627344487979	179.643327527038	158.656058031806	191.304113902845	210.179475362542	83.4728471205868	80.4095919348247	156.30479322808	180.558744224411	162.315331072145	133.779191152741	278.191047535062	151.023059038632	301.860616033325	527.789339504912	520.051427009383	444.603036503211	180.572110300596	226.898197247096	209.400619475865	115.73497752854	82.2388139016398	173.980803898013	124.775869403628	128.670897442472	83.9922842785237	194.490331832712	201.75859017436	173.917148523265	308.278814105433	488.233943738947	404.318096739417	423.580191528698	347.061485530491	367.057874053698	250.665736476175
1810058I24Rik	348.630182008041	449.365588773097	387.604186805423	551.222092835333	318.408664073155	491.012473008126	727.396240130268	770.204205077223	637.519016044916	575.274016939783	575.952451860256	416.930258238171	409.692127252233	363.787410606046	412.281436674552	322.193840926129	382.608227805691	388.921849709319	382.120144596464	355.694194911695	270.432102569217	291.812111877836	456.511868640408	411.14804747609	438.685882651444	520.769169098729	410.966862792358	445.873115888236	385.15323866998	384.490891261706	322.646613328983	301.573553303103	330.72715865716	257.974148384226	299.584250641688	307.336648510196	319.738165346796	381.5757648294	357.880167795449	486.22582958178	398.879051838964	449.055917880177	505.494217068505	532.883568812489	564.424009733973	567.374519705546	660.263313936057	693.137790671472	440.136081887744
1810062G17Rik	4.8710803873379	6.69267898172698	0	4.00161228918572	3.82472869757544	4.84233208094798	9.37064399523694	8.91145361246374	9.68873884566742	5.40671068552428	6.81600534745865	5.54982040916035	6.0396873796398	7.31756285701817	3.59286655054076	4.8817248625171	7.21902316614511	8.08382597548238	12.9846651076468	5.67597119539939	8.6835996237822	9.11912849618238	5.07235409600454	3.56744509740642	4.45818986434394	5.20769169098729	4.84916652262369	5.18457111497949	6.3036536607198	2.2683828393021	4.5830484847867	5.02622588838504	7.18972084037304	2.65041933271465	11.7484019859485	4.41575644411202	8.77330331744258	3.32769562351221	2.43455896459489	10.5129909098763	3.47859638231655	5.5211793181989	14.5316612709632	8.7357962100408	7.09329994279679	6.68810828729524	5.92543999686205	10.4624572176826	12.9451788790513
1810062O18Rik	0	0	0	2.00080614459286	0	0	0	0	0	0	0	0	0	0	0	0	0	0	0.927476079117631	0	0	0	0	2.67558382305481	0	0	0	0	0	0	0	0	0	0	0	0	0	0	0	0	0	1.8403931060663	1.0379758050688	0	0	1.11468471454921	0	0.871871434806883	0
1810064F22Rik	50.7984097536667	15.2975519582331	55.2311309442841	17.0068522290393	72.6698452539333	54.2341193066174	24.597940487497	44.5572680623187	67.8211719196719	47.5790540326137	74.1240581536128	73.5351204213746	40.264582530932	113.944907344997	45.8090485193947	97.634497250342	44.5173095245615	35.0299125604236	72.3431341711752	105.951462314122	42.1774838869421	31.0050368870201	30.4341245760272	24.0802544074933	20.5076733759821	92.0025532074422	41.2179154423014	49.7718827038031	15.7591341517995	20.4154455537189	32.9979490904642	22.9770326326173	53.9229063027978	32.6885051034807	40.280235380395	60.9374389287458	38.0176477089179	24.4031012390895	52.3430177387901	59.5736151559658	16.2334497841439	21.1645207197624	51.89879025344	40.7670489801904	27.3598712079305	21.1790095764349	29.6271999843102	29.643628783434	81.2015766049581
1810073O08Rik	0	0	0	0	1.91236434878772	0.968466416189597	0	0	0.968873884566742	0	0	1.38745510229009	1.0066145632733	0	1.79643327527038	0	0	0.898202886164709	0	0.945995199233232	0	1.82382569923648	0	2.67558382305481	1.78327594573758	0	1.81843744598389	2.0738284459918	1.26073073214396	0	0	0.718032269769292	0	0	2.51751471127469	0	1.94962295943168	1.10923187450407	4.86911792918978	0.876082575823026	0	1.8403931060663	1.0379758050688	0	0	0	0	0.871871434806883	0
2010001A14Rik	31.3140882043151	20.0780369451809	27.6155654721421	35.0141075303751	42.0720156733298	33.8963245666359	46.8532199761847	34.3727496480744	41.6615770363699	46.4977118955088	40.8960320847519	54.8044765404585	24.1587495185592	37.633180407522	26.0482824914205	31.7312116063611	25.2665810815079	25.1496808126118	32.4616627691171	22.7038847815976	32.253370031191	34.6526882854931	33.8156939733636	46.3767862662834	30.3156910775388	42.5294821430629	31.519582397054	45.6242258118195	39.0826526964628	41.9650825270888	21.9986327269761	37.3376780280032	33.2524588867253	29.1546126598611	23.4968039718971	21.1956309317377	52.6398199046555	29.9492606116099	29.2147075751387	35.9193856087441	47.5408172249928	46.0098276516575	38.4051047875456	47.5615571435555	37.4931568404973	51.2754968692635	52.4824685436353	63.6466147409025	35.3050333065035
2010003K11Rik	72.3703371833059	95.6096997389569	39.4508078173458	124.049980964757	69.8012987307517	96.8466416189597	65.5945079666586	118.39502656559	33.910585959836	84.3446866941788	54.5280427796692	65.2103898076341	103.68130001715	73.1756285701817	82.6359306624375	56.1398359189466	57.7521853291609	138.323244469365	89.9651796744102	151.359231877317	74.4308539181332	107.605716254952	142.025914688127	115.941965665709	54.3899163449961	72.0397350586576	147.293433124695	118.208221421532	62.406171241126	70.319868018365	71.4955563626725	67.4950333583134	71.8972084037304	75.0952144269151	88.1130148946141	113.043364969268	81.8841642961308	49.9154343526831	75.4713279024415	247.931368957916	121.750873381079	135.268893295873	205.519209403622	151.420467640707	124.639413280572	69.1104523020508	101.578971374778	89.8027577851089	137.689629895364
2010009K17Rik	0.695868626762557	0	0.986270195433645	1.00040307229643	0	0	1.17133049940462	1.27306480178053	0	0	0	0	0	1.04536612243117	0.89821663763519	0	0	0.898202886164709	0	0	1.24051423196889	0	0	0	0	0	0	1.0369142229959	0.63036536607198	0	0	0.718032269769292	0	0	2.51751471127469	0	0	0	0	0.876082575823026	1.15953212743885	1.8403931060663	0	0	0	0	0	1.74374286961377	0
2010010A06Rik	0	0	0	1.00040307229643	0	0	0	0	0	0	0	0	0	1.04536612243117	0.89821663763519	0	0	0.898202886164709	0	0	0	0	0	0.891861274351604	0.891637972868788	0	0	0	0	0	0	0	0	0	0	0	0	0	0	0.876082575823026	0	0	0	0	0	0	1.6929828562463	0	0
2010016I18Rik	0	0	0.986270195433645	0	1.91236434878772	1.93693283237919	0	0	0	0	0	1.38745510229009	0	0	0	0	2.4063410553817	0	0.927476079117631	0.945995199233232	1.24051423196889	0	1.69078469866818	0	0.891637972868788	1.7358972303291	1.21229163065592	0	1.26073073214396	0	0	0.718032269769292	2.69614531513989	0	0.839171570424896	0.883151288822403	0.974811479715842	2.21846374900814	3.65183844689233	0	0	0	0	0	0	1.11468471454921	0.846491428123149	0.871871434806883	0
2010103J01Rik	0	1.91219399477914	0.986270195433645	0	0.956182174393859	0	0	1.27306480178053	0	0	0	0	0	0	0	0	0	0	0	0	1.24051423196889	0	0	0	0	0	0.606145815327962	0	0.63036536607198	0	0	0	0.89871510504663	0	0.839171570424896	0.883151288822403	0	0	0	0	1.15953212743885	0.920196553033149	0	0	0	0	0	0.871871434806883	0
2010106C02Rik	0	0	0	0	0.956182174393859	0	0	0	0	0	0	0.693727551145044	0	1.04536612243117	0	0	0	0	0	0	0	0	0	1.78372254870321	0	0	0	0	0	0	0	0	0.89871510504663	0	0.839171570424896	0	0	0	0	0	1.15953212743885	0	0	0	1.01332856325668	0	0	0	0
2010106E10Rik	0	0	0.986270195433645	0	0	0.968466416189597	0	0	3.87549553826697	6.48805282262914	2.55600200529699	0	0	0	0	0	0	0.898202886164709	0	0	0	0	0	0	0	0	0	3.11074266898769	1.26073073214396	0	1.83321939391468	0	0	1.76694622180977	0	0	0.974811479715842	0	0	0	0	0	0	1.94128804667573	0	0	0	0	0
2010109A12Rik	0.695868626762557	1.91219399477914	0.986270195433645	1.00040307229643	2.86854652318158	0	0	1.27306480178053	0.968873884566742	0	0	0	2.0132291265466	0	0.89821663763519	2.44086243125855	1.20317052769085	0	0	0	1.24051423196889	1.82382569923648	1.69078469866818	0	0	0	0.606145815327962	0	0	1.13419141965105	1.83321939391468	2.15409680930787	0.89871510504663	0	0.839171570424896	4.41575644411202	0.974811479715842	1.10923187450407	1.21727948229744	0	0	3.6807862121326	1.0379758050688	0	2.02665712651337	1.11468471454921	0.846491428123149	0.871871434806883	0
2010110K18Rik	1.39173725352511	0	0	0	0.956182174393859	0	0	0	1.93774776913348	0	0	0.693727551145044	0	2.09073224486233	0	0	0	0	0	0.945995199233232	0	0	0	0.891861274351604	0	0	1.21229163065592	0	0	0	0	1.43606453953858	0	0	0.839171570424896	1.76630257764481	0	0	1.21727948229744	0	0	0	0	0	0	0	0.846491428123149	0	0
2010203P06Rik	0	0	0	0	0	0.968466416189597	0	0	0	0	0	0	0	0	0	0	0	0	0	0	0	0	0	0	0	0	0	0	0	0	0	0	0	0	0	0	0	0	0	0	0	0	0	0	0	0	0	0	0
2010204K13Rik	0.695868626762557	1.91219399477914	1.97254039086729	1.00040307229643	3.82472869757544	0.968466416189597	1.17133049940462	0	0.968873884566742	2.16268427420971	2.55600200529699	0.693727551145044	0	0	1.79643327527038	2.44086243125855	2.4063410553817	0	2.78242823735289	0	1.24051423196889	0	0	1.78372254870321	0.891637972868788	1.7358972303291	6.66760396860758	2.0738284459918	0.63036536607198	0	0.916609696957339	1.43606453953858	2.69614531513989	0	1.67834314084979	0.883151288822403	0	2.21846374900814	1.21727948229744	0.876082575823026	1.15953212743885	0	0	0.970644023337867	2.02665712651337	2.22936942909841	3.3859657124926	1.74374286961377	3.53050333065035
2010308F09Rik	1.39173725352511	0	0	1.00040307229643	1.91236434878772	0.968466416189597	0	0	0	2.16268427420971	0.852000668432331	1.38745510229009	0	1.04536612243117	0.89821663763519	2.44086243125855	0	0.898202886164709	1.85495215823526	0.945995199233232	0	0	0	1.78372254870321	0	0	0.606145815327962	1.0369142229959	0.63036536607198	1.13419141965105	0	0	0.89871510504663	0.883473110904883	1.67834314084979	1.76630257764481	0.974811479715842	0	2.43455896459489	2.62824772746908	3.47859638231655	0.920196553033149	0	0.970644023337867	1.01332856325668	2.22936942909841	0	0.871871434806883	3.53050333065035
2010310C07Rik	0.695868626762557	0.956096997389569	0	0	1.91236434878772	0	0	0	0	0	1.70400133686466	0	0	0	0	0	0	0	0	0.945995199233232	0	1.82382569923648	0	0.891861274351604	0	1.7358972303291	0	0	0	0	0	0	1.79743021009326	0.883473110904883	0.839171570424896	0.883151288822403	0	0	0	0.876082575823026	0	0	0	0	1.01332856325668	0	0.846491428123149	0	0
2010315B03Rik	148.915886127187	162.536489556227	145.96798892418	190.076583736322	129.084593543171	137.522231098923	179.213566408907	182.048266654616	184.086038067681	143.818504234946	166.140130344305	135.970600024429	190.250152458654	133.806863671189	150.002178485077	170.860370188098	145.583633850593	184.131591663765	175.292978953232	140.007289486518	193.520220187146	180.558744224411	172.460039264154	159.643168108937	201.510181868346	164.0422882661	110.924684205017	122.355878313516	105.901381500093	137.237161777777	169.572793937108	117.039259972395	133.908550651948	142.239170855686	161.960113092005	170.448198742724	161.81870563283	195.224809912716	180.157363380022	119.147230311932	120.59134125364	161.954593333834	141.164709489357	166.950772014113	154.025941615016	134.876850460454	124.434239934103	143.858786743136	170.640994314767
2010320M18Rik	49.4066725001416	45.8926558746993	32.5469164493103	56.0225720486001	73.6260274283272	59.0764513875654	32.7972539833293	53.4687216747824	61.0390547277048	31.3589219760408	40.0440314163196	44.3985632732828	56.3704155433048	39.7239126523843	59.2822980839225	63.4624232127223	73.3934021891419	66.4670135761884	45.4463278767639	43.5157791647287	37.2154269590666	25.5335597893107	50.7235409600454	43.7012024432286	36.5571568876203	37.3217904520756	33.9441656583659	32.1443409128728	30.257537571455	46.501848205693	35.7477781813362	40.9278393768496	31.4550286766321	45.9406017670539	41.1194069508199	42.3912618634754	68.236803580109	35.4954199841302	57.2121356679799	49.0606242460895	42.9026887152374	57.0521862880553	40.4810563976832	42.7083370268662	41.546471093524	42.3580191528698	35.5526399811723	40.9779574359235	34.1281988629534
2010320O07Rik	1.39173725352511	0	0	0	0.956182174393859	0	1.17133049940462	0	0	0	0	0	0	0	0	0	0	0.898202886164709	0	0	0	0	0	0	0	0	0	0	0	0	0	0	0	0	0	0	0	1.10923187450407	0	0	0	0	0	0	0	0	0	0.871871434806883	0
2200002D01Rik	87.6794469720822	90.829214752009	167.66593322372	112.0451440972	69.8012987307517	146.238428844629	173.356913911883	100.572119340662	182.148290298548	193.560242541769	161.880127002143	156.78242655878	99.6548417640567	160.9863828544	159.882561499064	134.24743371922	135.958269629066	110.478954998259	152.106076975292	147.575251080384	106.684223949324	122.196321848844	136.953560592122	108.807075470896	124.82931620163	181.401260569391	140.625829156087	151.389476557401	141.832207366195	165.591947269053	110.909773331838	140.734324874781	106.947097500549	128.103601081208	89.7913580354639	96.263490481642	242.728058449245	108.704723701399	101.034197030688	140.173212131684	137.984323165223	126.987124318575	117.291265972774	132.978231197288	115.519456211262	133.762165745905	274.2632227119	244.995873180734	170.640994314767
2200002J24Rik	0	0	0	0	0	0	0	0	0	0	0.852000668432331	0.693727551145044	0	1.04536612243117	0	0	0	0	0	0	0	0	0	0	0	0	0	1.0369142229959	0	0	0	0	0	0	0	0	0.974811479715842	0	2.43455896459489	0	0	0	1.0379758050688	0.970644023337867	0	0	0	0	2.35366888710024
2210010C04Rik	0	0	0	0	0	0	0	0	0	0	0	0	0	0	0	0	0	0	0	0	0	0	0	0	0	0	0	0	0	0	0	0	0	0	1.67834314084979	0	0	0	0	0	0	0	0	0	0	0	0	0	0
2210011K15Rik	0	0	0	0	0	0	0	0	0	0	0	0	0	0	0	0	0	0	0	0	0	0	0	0	0	0	0	0	0	0	0	0	0	0	0	0	0	0	0	0	0	0	1.0379758050688	0	0	0	0	0	0
2210016F16Rik	276.259844824735	267.707159269079	309.688841366165	343.138253797676	323.189574945124	324.436249423515	324.458548335079	371.734922119916	325.541625214425	307.101166937779	289.680227266993	289.978116378628	269.772702957244	250.88786938348	279.345374304544	297.785216613543	288.760926645804	322.45483613313	294.937393159407	278.12258857457	276.634673729062	282.692983381654	311.104384554945	308.584000925655	314.748204422682	257.780738703871	295.799157880045	272.708440647921	278.621491803815	283.547854912762	262.150373329799	254.183423498329	190.527602269886	288.012234154992	260.982358402143	262.295932780254	287.569386516173	311.694156735643	329.882739702607	320.646222751228	271.330517820691	305.505255607006	321.772499571328	318.37123965482	352.638340013326	332.176044935663	332.671131252398	318.233073704512	343.635657516634
2210016L21Rik	105.772031267909	114.731639686748	148.92679951048	129.05199632624	121.43513614802	144.30149601225	126.503693935699	112.029702556687	142.424461031311	130.842398589688	114.168089569932	113.077590836642	103.68130001715	109.763442855273	141.020012108725	124.483983994186	117.910711713703	127.544809835389	115.934509889704	151.359231877317	100.48165278948	107.605716254952	108.210220714763	154.292000462828	127.504230120237	141.475624271822	140.019683340759	114.060564529549	110.313939062596	111.150759125803	128.325357574027	118.475324511933	122.225254286342	128.987074192113	126.714907134159	116.575970124557	123.801057923912	144.200143685529	133.900743052719	110.386404553701	129.867598273151	97.5408346215138	137.012806269081	131.036943150612	150.985955925246	113.697840884019	121.04827422161	150.833758221591	124.744451016313
2210039B01Rik	63.3240450353927	66.9267898172698	37.4782674264785	39.0157198195608	44.9405621965114	44.5494551447215	37.4825759809478	49.6495272694408	41.6615770363699	17.3014741936777	17.0400133686466	18.7306438809162	55.3638009800315	36.5878142850909	66.4680311850041	24.4086243125855	34.8919453030347	44.0119414220707	40.8089474811758	20.8118943831311	28.5318273352844	25.5335597893107	40.5788327680363	39.2418960714706	49.0400885077833	31.2461501459238	24.8519784284464	15.5537133449385	21.4324224464473	17.0128712947657	20.1654133330615	34.465548948926	66.5049177734506	38.8728168798149	34.4060343874207	43.2744131522978	47.7657625060763	42.1508112311546	48.6911792918978	22.7781469713987	25.5097068036547	46.0098276516575	32.1772499571328	30.0899647234739	45.5997853465508	17.8349554327873	22.0087771312019	25.2842716093996	25.8903577581026
2210404E10Rik	0	0	0	0	0	0	0	0	0	0	0	1.38745510229009	0	0	0	0	0	0	0	0	0	1.82382569923648	0	0	0	0.867948615164549	0	0	0	0	0	0	0	0	0	0	0	0	0	0	0	0	0	0	2.02665712651337	0	0.846491428123149	0	1.17683444355012
2210406O10Rik	5.56694901410046	0.956096997389569	3.94508078173458	5.00201536148215	6.69327522075702	4.84233208094798	8.19931349583233	8.91145361246374	4.84436942283371	4.32536854841942	5.11200401059399	6.24354796030539	5.0330728163665	3.1360983672935	4.49108318817595	0	2.4063410553817	7.18562308931767	2.78242823735289	1.89199039846646	4.96205692787554	0	3.38156939733636	6.24302892046123	3.56655189147515	1.7358972303291	4.84916652262369	8.29531378396718	7.56438439286376	3.40257425895315	2.74982909087202	5.74425815815433	7.18972084037304	3.53389244361953	2.51751471127469	1.76630257764481	7.79849183772674	3.32769562351221	2.43455896459489	1.75216515164605	5.79766063719425	1.8403931060663	3.1139274152064	5.8238641400272	1.01332856325668	7.80279300184444	5.0789485687389	6.10310004364818	1.17683444355012
2210408F21Rik	83.5042352115069	82.2243417755029	78.9016156346916	92.0370826512716	125.259864845596	85.2250446246845	105.419744946416	101.845184142443	108.513875071475	122.191661492849	125.244098259553	114.465045938932	105.694529143697	90.9468526515115	85.330580575343	65.9032856439809	96.2536422152681	72.7544337793414	84.4003231997044	62.4356831493933	62.0257115984443	83.8959821648779	77.7760961387362	82.0512372403476	102.538366879911	103.285885204581	75.1620811006673	113.023650306553	68.7098249018458	93.003696411386	76.9952145444165	66.7770010885441	64.7074875633574	63.6100639851516	76.3646129086656	63.586892795213	92.607090573005	84.3016224623092	121.727948229744	116.518982584462	74.2100561560864	105.822603598812	112.10138694743	120.359858893896	98.2928706358983	130.418111602257	121.894765649734	109.855800785667	74.1405699436574
2210408I21Rik	17.3967156690639	30.5951039164662	16.766593322372	19.0076583736322	24.8607365342403	22.2747275723607	30.4545929845201	29.2804904409523	31.0039643061357	20.5455006049923	37.4880294110226	30.5240122503819	15.0992184490995	25.088786938348	22.4554159408797	9.7634497250342	9.62536422152681	11.6766375201412	18.5495215823526	20.8118943831311	27.2913131033155	18.2382569923648	32.1249092746954	26.7558382305481	30.3156910775388	22.5666639942783	24.2458326131185	35.2550835818605	24.5842492768072	29.4889769109273	21.0820230300188	17.9508067442323	26.0627380463523	21.2033546617172	20.1401176901975	16.7798744876257	22.4206640334644	24.4031012390895	15.8246332698668	34.167220457098	25.5097068036547	22.0847172727956	23.8734435165824	34.9431848401632	26.3465426446738	28.9818025782794	31.3201828405565	22.668657304979	14.1220133226014
2210414B05Rik	1.39173725352511	0	0	0	0.956182174393859	0	0	0	0	0	0	0	0	0	0	0	0	0	0	0	0	0	0	0	0	0	0	1.0369142229959	0	0	0	0.718032269769292	0	0	0	0	0	0	0	0	0	0	0	0	0	0	0	0	0
2210416O15Rik	0.695868626762557	0.956096997389569	0.986270195433645	2.00080614459286	0.956182174393859	1.93693283237919	0	1.27306480178053	1.93774776913348	7.56939495973399	1.70400133686466	0.693727551145044	0	3.1360983672935	2.69464991290557	0	0	1.79640577232942	0	3.78398079693293	2.48102846393777	0	0	0.891861274351604	1.78327594573758	0	0.606145815327962	4.14765689198359	0	2.2683828393021	0.916609696957339	0	2.69614531513989	0	2.51751471127469	1.76630257764481	0	0	0	0	2.3190642548777	0.920196553033149	1.0379758050688	0	1.01332856325668	0	0	1.74374286961377	2.35366888710024
2210417A02Rik	11.1338980282009	11.4731639686748	7.89016156346916	10.0040307229643	18.1674613134833	11.6215969942752	15.22729649226	15.2767776213664	11.6264866148009	6.48805282262914	9.37200735275564	7.63100306259548	13.0859893225529	5.22683061215583	3.59286655054076	7.32258729377565	9.62536422152681	21.556869267953	9.27476079117631	6.62196639463262	7.44308539181332	10.9429541954189	6.76313879467271	11.5941965665709	9.80801770155667	9.54743476681004	8.48604141459147	5.18457111497949	3.78219219643188	3.40257425895315	3.66643878782936	8.6163872372315	6.29100573532641	11.4851504417635	10.0700588450988	7.94836159940163	19.4962295943168	16.638478117561	4.86911792918978	14.0173212131684	5.79766063719425	5.5211793181989	10.379758050688	8.7357962100408	6.0799713795401	7.80279300184444	11.0043885656009	8.71871434806883	10.5915099919511
2210418O10Rik	423.088125071635	357.580277023699	450.725479313176	377.151958255754	358.568315397697	288.6029920245	611.434520689211	566.513836792338	323.603877445292	329.809351816981	310.128243309369	394.037249050385	403.652439872593	585.405028561454	357.490221778806	1203.34517861047	558.271124848555	498.502601821413	319.979247295583	291.366521363835	441.623066580923	818.897738957178	747.326836811335	352.285203368884	430.661140895625	266.460224855517	296.405303695373	389.879747846458	312.03085620563	419.650825270888	410.641144236888	400.662006531265	357.688611808559	439.086136119727	416.229098930749	481.31745240821	315.838919427933	363.828054837335	367.618403653828	340.796121995157	460.334254593223	392.923928145155	411.038418807244	456.202690968798	395.198139670107	561.8010961328	321.666742686797	341.773602444298	402.47737969414
2300009A05Rik	115.514192042584	116.643833681527	115.393612865737	146.058848555279	162.550969646956	110.405171445614	124.16103293689	118.39502656559	162.770812607213	118.947635081534	149.100116975658	117.239956143512	139.919424294989	140.079060405776	126.648545906562	139.129158581737	182.881920209009	127.544809835389	109.44217733588	96.4915103217897	81.8739393099465	85.7198078641144	91.3023737280816	115.050104391357	110.56310863573	128.456395044353	78.798955992635	156.574047672381	102.119189303661	98.6746535096413	118.242650907497	125.655647209626	126.718829811575	103.366353975871	130.910764986284	91.8477340375299	139.398041599365	116.469346822927	109.55515340677	122.651560615224	86.9649095579137	104.902407045779	117.291265972774	131.036943150612	113.492799084749	132.647481031356	119.355291365364	140.371301003908	97.6772588146598
2310001H17Rik	144.740674366612	115.687736684138	180.487445764357	137.055220904611	174.025155739682	147.206895260819	137.04566843034	160.406165024347	211.21450683555	111.3782401218	150.804118312523	124.870959206108	172.131090319734	163.077115099262	143.71466202163	146.451745875513	194.913625485918	168.862142598965	130.774127155586	111.627433509521	111.6462808772	114.901019051898	135.262775893454	172.12922594986	131.962419984581	157.966647959948	52.7346859335327	97.4699369616144	112.205035160812	96.4062706703392	154.90703878579	102.678614577009	101.554806870269	151.95737507564	114.127333577786	108.627608525156	191.063050024305	193.006346163708	161.89817114556	126.155890918516	100.87929508718	118.705355341276	91.3418708460543	117.447926823882	119.572770464289	132.647481031356	117.662308509118	113.343286524895	71.7869010565572
2310001K24Rik	0	0	0	0	0	0	0	0	0	0	0	0	0	0	0.89821663763519	0	0	0	0	0.945995199233232	0	0	0	0	0	0	0.606145815327962	0	0	0	0	0.718032269769292	0	0.883473110904883	0	0	0	0	0	0.876082575823026	0	0	0	0	0	1.11468471454921	0.846491428123149	0	0
2310002F09Rik	0	0	0	0	0	0	0	0	0	0	0	0	0	0	0	0	0	0	0	0	0	0	0	0	0	0	0	0	0	0	0	0	0	0	0	0	0	0	0	0	0	0.920196553033149	0	0	0	0	0	0	0
2310005A03Rik	0	0.956096997389569	0	0	0	1.93693283237919	0	0	0.968873884566742	3.24402641131457	0	2.08118265343513	0	2.09073224486233	1.79643327527038	2.44086243125855	3.60951158307255	2.69460865849413	0	0	0	0	0	0	4.45818986434394	0.867948615164549	0.606145815327962	3.11074266898769	0.63036536607198	1.13419141965105	1.83321939391468	1.43606453953858	0	0.883473110904883	0.839171570424896	0	0	1.10923187450407	3.65183844689233	1.75216515164605	0	0	3.1139274152064	2.9119320700136	3.03998568977005	2.22936942909841	1.6929828562463	0.871871434806883	1.17683444355012
2310008N11Rik	0	0	0	0	0	0	0	0	0	0	0	0	0	0	0	0	0	0	0	0	0	0	0	0	0	0	0.606145815327962	0	0	0	0	0	0	0	0	0	0	0	0	0	0	0	0	0	0	0	0	0	0
2310009B15Rik	31.3140882043151	20.0780369451809	39.4508078173458	36.0145106026715	45.8967443709052	24.2116604047399	24.597940487497	34.3727496480744	34.8794598444027	36.7656326615651	38.3400300794549	24.2804642900765	39.2579679676587	18.816590203761	36.8268821430428	46.3763861939124	42.1109684691798	29.6406952434354	20.4044737405879	23.6498799808308	18.6077134795333	25.5335597893107	25.3617704800227	29.4314220536029	24.0742252674573	32.1140987610883	29.7011449510701	25.9228555748975	25.8449800089512	14.7444884554636	35.7477781813362	30.8753876000795	28.7588833614922	29.1546126598611	15.1050882676481	30.9102951087841	32.1687788306228	31.0584924861139	21.911030681354	36.7954681845671	23.190642548777	21.1645207197624	22.8354677115136	23.2954565601088	19.253242701877	30.0964872928286	40.6315885499112	28.7717573486271	31.7745299758532
2310010J17Rik	45.9273293663288	37.2877828981932	58.1899415305851	46.0185413256358	41.1158334989359	48.4233208094798	44.5105589773755	58.5609808819046	47.4748203437704	35.6842905244602	45.1560354269136	47.173473477863	49.3241136003917	57.4951367337142	49.4019150699354	53.6989734876881	61.3616969122334	60.1795933730355	46.3738039558816	39.7317983677957	39.6964554230044	32.8288625862566	43.9604021653726	56.1872602841511	31.2073290504076	51.2089682947084	29.7011449510701	32.1443409128728	42.8648448928946	39.6966996877867	47.6637042417816	45.2360329954654	47.6319005674714	43.2901824343393	36.9235490986954	33.5597489752513	48.7405739857921	47.696970603675	57.2121356679799	51.6888719735585	44.0622208426763	46.0098276516575	38.4051047875456	45.6202690968798	45.5997853465508	59.0782898711079	57.5614171123742	63.6466147409025	43.5428744113544
2310011J03Rik	105.076162641146	118.556027676307	142.022908142445	168.0677161458	152.989147903017	164.639290752231	153.444295422005	157.860035420786	171.490677568313	155.713267743099	130.356102270147	125.564686757253	141.932653421535	119.171737957153	145.511095296901	107.397946975376	157.615339127502	145.508867558683	145.613744421468	155.14321267425	116.608337805075	111.253367653425	160.624546373477	154.292000462828	122.154402283024	166.646134111593	185.480619490356	123.392792536512	151.918053223347	156.518415911845	114.576212119667	131.39990536778	111.440673025782	128.103601081208	118.32319142991	114.809667546912	185.21418114601	128.670897442472	143.638978911098	155.942698496499	168.132158478633	167.475772652033	138.05078207415	162.097551897424	160.105912994556	154.94117532234	176.070217049615	164.783701178501	130.628623234063
2310015A10Rik	85.5918410917945	75.5316627937759	70.0251838757888	73.0294242776394	140.558779635897	51.3287200580486	36.3112454815432	40.7380736569771	41.6615770363699	46.4977118955088	32.3760254004286	27.7491020458018	55.3638009800315	54.3590383664207	67.3662478226393	161.096920463064	89.034619049123	132.035824266212	116.861985968822	60.5436927509269	69.4687969902576	56.5385966763308	35.5064786720318	32.9988671510094	26.7491391860636	41.6615335278984	24.2458326131185	32.1443409128728	46.6470370893265	37.4283168484846	57.7464109083124	75.3933883257756	74.5933537188703	80.3960530923444	85.5955001833394	120.991726568669	134.523984200786	104.267796203382	110.772432889067	40.2997984878592	25.5097068036547	72.6955276896188	60.2025966939904	35.9138288635011	45.5997853465508	28.9818025782794	37.2456228374186	31.3873716530478	88.2625832662589
2310015A16Rik	32.7058254578402	30.5951039164662	36.4919972310449	22.0088675905215	33.4663761037851	61.9818506361342	30.4545929845201	38.191944053416	37.7860814981029	32.4402641131457	23.8560187161053	83.2473061374053	34.2248951512922	52.2683061215584	26.0482824914205	29.2903491751026	34.8919453030347	22.4550721541177	54.7210886679402	49.1917503601281	38.4559411910355	34.6526882854931	43.9604021653726	46.3767862662834	32.0989670232764	48.6051224492148	46.0670819649251	50.808796926799	39.0826526964628	68.051485179063	32.9979490904642	46.672097535004	54.8216214078444	67.1439564287711	52.8678089367685	30.9102951087841	77.0101068975516	58.7892893487157	71.8194894555492	34.167220457098	32.4668995682878	33.1270759091934	46.708911228096	40.7670489801904	14.1865998855936	37.899280294673	101.578971374778	79.3403005674263	176.525166532518
2310015D24Rik	0	0	0	0	0	0	0	0	0	0	0	0	0	0	0	0	0	0	0	0	0	0	0	0	0	0	0	0	0.63036536607198	0	0	0	0	0	0	0	0.974811479715842	0	0	0	0	0	0	0	0	0	0	0	0
2310016D23Rik	0	0	0	0	0	0	0	0	0	0	0	0	0	1.04536612243117	0	0	0	0	0	0	0	0	0	0	0	0	0	0	0	0	0	0	0.89871510504663	0	0.839171570424896	0.883151288822403	0	0	0	0	0	0	0	0	0	0	0	0	0
2310016G11Rik	0	1.91219399477914	0.986270195433645	0	1.91236434878772	0	3.51399149821385	1.27306480178053	1.93774776913348	1.08134213710486	0.852000668432331	2.08118265343513	2.0132291265466	1.04536612243117	0	0	1.20317052769085	0.898202886164709	1.85495215823526	1.89199039846646	4.96205692787554	0	3.38156939733636	3.56744509740642	2.67491391860636	0.867948615164549	0.606145815327962	2.0738284459918	1.89109609821594	2.2683828393021	0.916609696957339	1.43606453953858	4.49357552523315	1.76694622180977	1.67834314084979	0.883151288822403	0.974811479715842	0	1.21727948229744	0.876082575823026	0	2.76058965909945	3.1139274152064	5.8238641400272	4.05331425302673	5.57342357274603	0.846491428123149	2.61561430442065	4.70733777420047
2310022A10Rik	48.710803873379	50.6731408616471	53.2585905534169	51.020556687118	50.6776552428745	54.2341193066174	55.0525334720171	50.9225920712214	57.1635591894378	43.2536854841942	40.8960320847519	59.6605693984738	49.3241136003917	42.8600110196778	44.0126152441243	56.1398359189466	72.1902316614511	49.401158739059	37.0990431647052	46.3537647624284	49.6205692787554	67.4815508717496	50.7235409600454	62.4302892046123	53.4982783721273	49.4730710643793	80.6173934386189	49.7718827038031	51.0595946518304	49.9044224646462	60.4962399991844	60.3147106606205	62.0113422482175	50.3579673215783	66.2945540635668	44.1575644411202	59.4635002626664	62.1169849722279	60.8639741148722	53.4410371252046	68.4123955188921	69.0147414774862	45.6709354230272	39.7964049568526	50.6664281628342	47.9314427256159	53.3289599717584	42.7217003055373	57.6648877339558
2310022B05Rik	146.8282802469	149.151131592773	161.748312051118	211.085048254547	159.682423123774	183.040152659834	270.577345362467	231.697793924057	182.148290298548	201.129637501503	179.772141039222	141.520420433589	162.064944687001	129.625399181465	214.67377639481	129.365708856703	143.177292795211	141.017853127859	148.396172658821	169.333140662749	138.937593980515	231.625863803033	258.690058896231	258.639769561965	226.476045108672	194.420489796859	437.637278666788	182.496903247278	197.30435958053	188.275775662074	148.490770907089	218.281810009865	231.868497102031	166.092944850118	129.232421845434	147.486265233341	181.314935227147	161.947853677594	131.466184088124	332.91137881275	241.182682507281	194.161472689995	198.253378768141	333.901544028226	239.145540928577	178.349554327873	156.600914202783	178.733644135411	275.379259790728
2310030G06Rik	116.90592929611	103.258475718073	123.283774429206	98.0395010850502	115.698043101657	107.499772197045	139.38832942915	113.302767358468	109.482748956042	118.947635081534	112.464088233068	83.9410336885503	155.018642744088	114.990273467428	105.091346603317	134.24743371922	98.6599832706498	96.1077088196238	98.3124643864689	109.735443111055	109.165252413262	138.610753141972	131.881206496118	109.698936745247	106.104918771386	105.02178243491	98.8017678984578	91.248451623639	93.924439544725	96.4062706703392	97.160627877478	90.4720659909308	87.1753651895231	85.6968917577737	104.057274732687	112.160213680445	116.977377565901	92.0662455838377	77.9058868670364	134.040634100923	99.7197629597411	97.5408346215138	123.519120803187	105.800198543828	114.506127648005	85.8307230202889	112.583359940379	108.112057916053	124.744451016313
2310033P09Rik	58.4529646480548	79.3560507833342	69.0389136803552	86.034664217493	92.7496709162044	95.8781752027701	85.5071264565371	63.6532400890267	81.3854063036063	68.1245546376059	72.4200568167482	65.2103898076341	70.463019429131	53.3136722439895	74.5519809237208	48.817248625171	73.3934021891419	70.0598251208473	91.8201318326455	94.5995199233232	71.9498254541954	109.429541954189	72.7037420427317	74.9163470455348	84.7056074225348	79.8512725951385	87.8911432225545	71.547081386717	59.2543444107661	66.9172937594119	72.4121660596298	51.698323423389	43.1383250422382	75.9786875378199	89.7913580354639	53.8722286181666	87.7330331744258	61.0077530977238	76.688607384739	85.8560924306566	78.8481846658418	115.024569129144	85.1140160156415	68.9157256569886	84.1062707503047	63.5370287293047	75.3377371029603	70.6215862193575	81.2015766049581
2310034G01Rik	0.695868626762557	0.956096997389569	0	1.00040307229643	0	0.968466416189597	0	1.27306480178053	0	0	0.852000668432331	1.38745510229009	0	0	0	0	0	0	0	3.78398079693293	0	0	0	0	0	0	1.81843744598389	1.0369142229959	0.63036536607198	0	0	0	0	1.76694622180977	0	0	0.974811479715842	0	0	0	0	0	3.1139274152064	0.970644023337867	0	1.11468471454921	0	1.74374286961377	1.17683444355012
2310034O05Rik	1.39173725352511	0.956096997389569	0.986270195433645	1.00040307229643	3.82472869757544	1.93693283237919	7.02798299642771	5.09225920712214	2.90662165370023	3.24402641131457	3.40800267372932	3.46863775572522	2.0132291265466	0	0.89821663763519	2.44086243125855	1.20317052769085	0	0.927476079117631	0	0	1.82382569923648	0	1.78372254870321	7.1331037829503	5.20769169098729	7.27374978393554	8.29531378396718	2.52146146428792	0	0	0	0	0	0.839171570424896	1.76630257764481	0.974811479715842	0	0	11.3890734856993	0	2.76058965909945	12.4557096608256	11.6477282800544	8.10662850605347	3.34405414364762	4.23245714061575	1.74374286961377	2.35366888710024
2310039H08Rik	247.033362500708	234.243764360444	283.059546089456	371.149539821976	320.321028421943	285.697592775931	275.262667360085	310.62781163445	337.168111829226	325.483983268562	304.164238630342	287.203206174048	309.030670924903	297.929344892883	344.016972214278	329.516428219904	303.198972978095	332.335067880942	229.086591542055	245.012756601407	219.571019058493	202.444652615249	236.709857813545	283.61188524381	259.466650104817	289.894837464959	223.06166004069	277.893011762901	296.271722053831	292.621386269971	212.653449694103	222.59000362848	212.096764791005	280.060976156848	229.093838725997	268.477991802011	347.03288677884	246.249476139903	287.277957822197	302.248488658944	242.34221463472	244.772283106818	295.823104444608	277.60419067463	332.371768748192	309.882350644679	337.750079821137	341.773602444298	276.556094234278
2310039L15Rik	0.695868626762557	0	0	0	0.956182174393859	0.968466416189597	0	0	0	0	0	0	0	0	0	0	1.20317052769085	0	0.927476079117631	0	0	1.82382569923648	0	0.891861274351604	0	0	0	1.0369142229959	2.52146146428792	1.13419141965105	0	0.718032269769292	0	0	0	0	0.974811479715842	0	0	0	0	0	0	0.970644023337867	0	0	0	0	0
2310040G24Rik	34.0975627113653	27.7268129242975	44.382158794514	27.0108829520036	22.9483721854526	24.2116604047399	40.9965674791616	30.5535552427328	30.035090421569	29.1962377018311	35.7840280741579	37.4612877618324	33.2182805880189	52.2683061215584	35.9286655054076	39.0537989001368	43.3141389968706	31.4371010157648	37.0990431647052	26.4878655785305	37.2154269590666	40.1241653832025	43.9604021653726	24.0802544074933	30.3156910775388	39.0576876824047	30.3072907663981	34.2181693588646	36.5611912321748	26.0864026519741	28.4149006056775	33.0294844093874	30.5563135715854	27.3876664380514	30.2101765352963	40.6249592858306	22.4206640334644	34.3861881096261	29.2147075751387	40.2997984878592	23.190642548777	25.7655034849282	40.4810563976832	33.9725408168254	38.506485403754	28.9818025782794	34.7061485530491	28.7717573486271	36.4818677500537
2310043L19Rik	0	0	0	0	0	0	0	0	0	0	0	0	0	0	0	0	0	0	0	0	0	0	0	0	0	0	0	0	0.63036536607198	0	0	0	0	0	0	0	0	0	0	0	0	0	0	0	0	0	0	0	0
2310043M15Rik	2.08760588028767	4.78048498694784	2.95881058630094	2.00080614459286	1.91236434878772	2.90539924856879	4.68532199761847	7.6383888106832	2.90662165370023	3.24402641131457	7.66800601589098	7.63100306259548	4.0264582530932	3.1360983672935	9.88038301398709	2.44086243125855	6.01585263845426	0.898202886164709	1.85495215823526	2.8379855976997	2.48102846393777	0	1.69078469866818	5.35116764610963	6.24146581008151	10.4153833819746	5.45531233795166	3.11074266898769	5.04292292857584	3.40257425895315	7.33287757565871	5.02622588838504	6.29100573532641	6.18431177633418	5.87420099297427	7.94836159940163	2.92443443914753	6.65539124702441	2.43455896459489	6.13257803076118	1.15953212743885	1.8403931060663	8.30380644055039	3.88257609335147	3.03998568977005	6.68810828729524	6.7719314249852	6.10310004364818	1.17683444355012
2310043O21Rik	0	0	0	0	0	0	0	0	0.968873884566742	1.08134213710486	0	0	0	0	0	0	0	0	0	0	0	0	0	0	0	0	0	0	1.26073073214396	0	0	0	0	0	0	0	0	0	0	0	0	0	0	0	1.01332856325668	0	0	0	0
2310047D07Rik	0	0	0	1.00040307229643	0	0	1.17133049940462	0	0	2.16268427420971	0	0.693727551145044	0	0	0	0	0	0	0	0.945995199233232	0	0	0	0	0	0	1.81843744598389	1.0369142229959	0	0	0	0	0	0	0	0.883151288822403	0	0	3.65183844689233	0.876082575823026	0	0	0	0	1.01332856325668	0	0	0.871871434806883	2.35366888710024
2310057J18Rik	0	2.86829099216871	0	0	0	0	0	0	0	0	0	0	0	0	2.69464991290557	0	0	0	0	0	0	0	0	0	0	0	0.606145815327962	0	0	0	0	0	0	0	0	0.883151288822403	0	0	0	0.876082575823026	0	0	1.0379758050688	0	0	0	0	0	1.17683444355012
2310057M21Rik	32.7058254578402	23.9024249347392	33.5331866447439	36.0145106026715	38.2472869757544	31.9593917342567	38.6539064803524	35.645814449855	28.0973426524355	33.5216062502505	37.4880294110226	30.5240122503819	35.2315097145655	41.8146448972467	48.5036984323003	21.9677618813269	32.485604247653	23.3532750402824	30.6067106108818	33.1098319731631	38.4559411910355	38.300339683966	16.9078469866818	37.4581735227674	16.941121484507	23.4346126094428	46.6732277802531	38.3658262508482	32.778999035743	26.0864026519741	34.8311684843789	32.3114521396181	29.6575984665388	27.3876664380514	24.335975542322	26.4945386646721	30.2191558711911	25.5123331135936	23.1283101636514	35.043303032921	45.2217529701151	25.7655034849282	14.5316612709632	33.0018967934875	27.3598712079305	22.2936942909841	30.4736914124334	21.7967858701721	24.7135233145525
2310061I04Rik	247.033362500708	214.165727415263	268.265493157952	205.082629820768	264.862462307099	228.558074220745	276.43399785949	282.620385995279	300.35090421569	340.62277318803	284.568223256399	316.33976332214	279.838848589977	297.929344892883	354.7955718659	261.172280144665	269.510198202751	272.155474507907	241.143780570584	203.388967835145	279.115702192999	189.677872720594	226.565149621536	239.910682800582	296.915444965306	290.762786080124	216.394056072082	297.594381999823	298.793183518118	267.669175037648	274.066299390244	287.212907907717	323.537437816787	238.537739944318	276.926618240216	268.477991802011	251.501361766687	225.174070524326	211.806629919755	267.205185626023	205.237186556676	229.128941705254	269.873709317888	246.543581927818	276.638697769075	309.882350644679	270.030765571285	320.848688008933	243.604729814874
2310067E19Rik	3.47934313381279	4.78048498694784	3.94508078173458	6.00241843377858	4.7809108719693	4.84233208094798	7.02798299642771	2.54612960356107	1.93774776913348	4.32536854841942	1.70400133686466	4.85609285801531	4.0264582530932	8.36292897944934	8.08394973871671	0	3.60951158307255	0.898202886164709	0	3.78398079693293	2.48102846393777	0	5.07235409600454	8.02675146916444	0	6.94358892131639	1.21229163065592	5.18457111497949	3.1518268303599	3.40257425895315	3.66643878782936	7.18032269769292	2.69614531513989	2.65041933271465	2.51751471127469	1.76630257764481	0.974811479715842	1.10923187450407	1.21727948229744	0.876082575823026	2.3190642548777	1.8403931060663	1.0379758050688	2.9119320700136	2.02665712651337	4.45873885819682	2.53947428436945	6.10310004364818	0
2310068J16Rik	1.39173725352511	0.956096997389569	1.97254039086729	0	0.956182174393859	0	2.34266099880924	1.27306480178053	1.93774776913348	2.16268427420971	4.26000334216166	1.38745510229009	0	1.04536612243117	0.89821663763519	0	4.81268211076341	1.79640577232942	0.927476079117631	0	1.24051423196889	0	0	0.891861274351604	2.67491391860636	2.60384584549365	0	2.0738284459918	1.89109609821594	0	1.83321939391468	0.718032269769292	0.89871510504663	0.883473110904883	0.839171570424896	1.76630257764481	4.87405739857921	0	1.21727948229744	2.62824772746908	1.15953212743885	1.8403931060663	0	0.970644023337867	0	0	0	0	0
2310069B03Rik	0	0	0	0	0	0	0	0	0	0	0	0	0	0	0	0	0	0	0	0	0	0	0	0	0	0	0.606145815327962	0	0	0	0	0	0	0	0	0	0	0	0	0	0	2.76058965909945	0	0	0	0	0	0	0
2310069G16Rik	0	0	0	0	0.956182174393859	0	0	0	0	0	0	0.693727551145044	0	0	0	0	0	0.898202886164709	0	0	0	0	0	0.891861274351604	0	0	0	1.0369142229959	0	0	0	0	0	0	0.839171570424896	0	0	0	0	0	0	0	0	0	0	0	0	0.871871434806883	0
2310075K07Rik	4.17521176057534	3.82438798955827	4.93135097716823	5.00201536148215	5.73709304636316	7.74773132951677	5.85665249702309	7.6383888106832	3.87549553826697	3.24402641131457	1.70400133686466	2.77491020458018	4.0264582530932	3.1360983672935	3.59286655054076	2.44086243125855	10.8285347492177	1.79640577232942	5.56485647470579	6.62196639463262	4.96205692787554	3.64765139847295	1.69078469866818	3.56744509740642	3.56655189147515	6.07564030615184	7.8798955992635	3.11074266898769	4.41255756250386	3.40257425895315	8.24948727261605	4.30819361861575	2.69614531513989	4.41736555452442	5.87420099297427	5.29890773293442	2.92443443914753	1.10923187450407	3.65183844689233	7.88474318240724	5.79766063719425	10.1221620833646	8.30380644055039	3.88257609335147	13.1732713223369	3.34405414364762	3.3859657124926	7.84684291326195	3.53050333065035
2310081J21Rik	0	0	0	0	0	0	0	0	0	0	0	0	0	0	0	0	0	0.898202886164709	0	0	0	0	0	0	0	0	0	0	0	0	0	0	0	0	0	0	0	0	0	0	0	0	0	0	0	0	0	0	0
2410002F23Rik	70.9785999297808	81.2682447781133	51.2860501625496	121.048771747868	93.7058530905982	81.3511789599261	91.3637789535602	80.2030825121736	114.327118378876	101.646160887856	102.24008021188	93.6532194045809	91.6019252578703	144.260524895501	87.1270138506134	97.634497250342	109.488518019867	81.7364626409885	90.8926557535278	103.113476716422	70.7093112222265	54.7147709770943	69.3221726453953	64.2140117533155	89.1637972868788	116.30511443205	164.265515953878	120.282049867524	71.2312863661337	66.9172937594119	96.2440181805206	66.0589688187748	53.0241911977512	55.6588059870076	92.3088727467386	75.9510108387267	68.236803580109	63.2262168467319	73.0367689378467	73.5909363691342	67.2528633914533	77.2965104547846	110.025435337293	77.6515218670294	98.2928706358983	67.9957675875016	130.359679930965	97.6496006983709	57.6648877339558
2410003I16Rik	0	0.956096997389569	0	0	0	0	0	0	0	0	0	0	0	0	0	0	0	0	0	0	0	0	0	0	0	0	0	1.0369142229959	0	0	0	0	0	0	0	0	0	0	0	0	0	0	1.0379758050688	0	0	0	0	0	0
2410003L11Rik	0	0	0	0	0.956182174393859	0	0	0	0	0	0	1.38745510229009	1.0066145632733	0	0.89821663763519	0	0	0	0	0	0	0	0	0	0	0	0	0	0	1.13419141965105	0	0	0	0	0	0	0	0	1.21727948229744	0	2.3190642548777	0.920196553033149	0	0	0	0	0.846491428123149	0	2.35366888710024
2410004B18Rik	60.5405705283425	59.2780138381533	72.9839944620898	46.0185413256358	41.1158334989359	64.887249884703	52.7098724732078	62.3801752872462	57.1635591894378	50.8230804439282	68.1600534745865	53.4170214381684	82.5423941884106	72.1302624477505	53.8929982581114	65.9032856439809	58.9553558568517	61.0777962592002	50.0837082723521	58.6517023524604	44.6585123508799	49.2432938793849	42.2696174667045	45.4849249919318	36.5571568876203	47.7371738340502	69.7067687627156	69.4732529407252	79.4260361250695	51.0386138842972	62.3294593930991	74.6753560560063	53.9229063027978	53.008386654293	59.5811815001676	51.2227747516994	68.236803580109	73.2093037172686	55.9948561856824	45.5562939427974	37.1050280780432	49.6906138637901	60.2025966939904	42.7083370268662	47.6264424730641	72.4545064456984	71.9517713904677	57.5435146972543	48.2502121855548
2410004I01Rik	0	0	0	0	0	0.968466416189597	0	0	0	0	0	0.693727551145044	1.0066145632733	0	0	0	0	0	0	0	0	0	0	0	0	0	0	0	0	0	0	0	0	0	0	0	0	0	0	0	0	0	0	0	0	0	0	0	0
2410004P03Rik	0	0	0	0	0	0	0	0	0	0	0	0	1.0066145632733	0	1.79643327527038	0	0	0	0	0	0	0	0	0	0	0	0.606145815327962	0	0.63036536607198	0	0	0.718032269769292	0	0	0	0	0	0	0	0.876082575823026	0	0.920196553033149	1.0379758050688	0	0	0	0	0	0
2410006H16Rik	72.3703371833059	64.0584988251011	54.2448607488505	91.0366795789752	104.223857008931	53.2656528904278	65.5945079666586	48.3764624676603	87.1986496110068	65.9618703633962	92.8680728591241	72.1476653190846	55.3638009800315	65.8580657131635	65.5698145473689	53.6989734876881	62.5648674399243	61.9759991453649	69.5607059338223	78.5176015363583	28.5318273352844	47.4194681801484	72.7037420427317	59.7547053815575	35.6655189147515	84.1910156709613	104.863226051737	61.177939156758	63.66690197327	66.9172937594119	35.7477781813362	46.672097535004	65.606202668404	37.98934376891	50.3502942254938	62.7037415063906	63.3627461815298	36.6046518586343	90.0786816900109	91.9886704614178	73.0505240286475	65.3339552653536	71.6203305497471	55.3267093302584	93.2262278196149	59.0782898711079	82.1096685279455	88.930886350302	69.433232169457
2410012E07Rik	0	0	0	0	0	0	0	0	0	0	0	0	0	0	0	0	0	0.898202886164709	0	0	0	0	0	0	0	0	0	0	0	0	0	0	0	0	0	0	0	0	0	0	0	0	0	0	0	0	0	0	0
2410017I17Rik	0	0	0	0	0	0	0	0	0	0	0	0	0	0	0	0	0	0	0	0	0	0	0	0	0	0	0	0	0	0	0	0	0	0	0	0	0	0	0	0	0	0	0	0.970644023337867	0	0	0	0	0
2410018L13Rik	0	0	0	0	0	0	1.17133049940462	0	0	1.08134213710486	0	0	0	0	0.89821663763519	0	0	0	0	0.945995199233232	1.24051423196889	0	0	0	0	0.867948615164549	4.24302070729573	0	0	1.13419141965105	0	0	0	0	0	0	0	0	0	0	1.15953212743885	0	0	0	0	0	0	0	0
2410021H03Rik	0	0	0	0	0	0.968466416189597	0	0	0	0	0	0	0	0	0	0	0	0	0	1.89199039846646	0	0	0	0	0	0	0.606145815327962	0	0	0	0	0	0	0	0	0.883151288822403	0	1.10923187450407	0	0	0	0	0	0	0	0	0	0	0
2410022M11Rik	24.3554019366895	23.9024249347392	12.8215125406374	47.0189443979322	43.0281978477237	26.1485932371191	35.1399149821385	48.3764624676603	40.6927031518032	34.6029483873554	34.0800267372933	35.3801051083972	34.2248951512922	19.8619563261922	29.6411490419613	7.32258729377565	26.4697516091987	44.9101443082354	27.8242823735289	28.379855976997	8.6835996237822	23.7097340900742	30.4341245760272	19.6209480357353	31.2073290504076	46.8692252188857	38.7933321809896	30.070512466881	28.3664414732391	27.2205940716252	23.8318521208908	38.7737425675418	29.6575984665388	18.5529353290025	24.335975542322	25.6113873758497	25.3450984726119	14.4200143685529	27.9974280928412	29.7868075779829	18.5525140390216	33.1270759091934	32.1772499571328	35.9138288635011	54.7197424158609	37.899280294673	39.785097121788	54.0560289580267	27.0671922016527
2410080I02Rik	0.695868626762557	0	0.986270195433645	1.00040307229643	0	0	0	0	0	0	1.70400133686466	0	1.0066145632733	1.04536612243117	0	0	1.20317052769085	0	0.927476079117631	1.89199039846646	0	1.82382569923648	0	0.891861274351604	0	0.867948615164549	0.606145815327962	1.0369142229959	1.26073073214396	0	0	0.718032269769292	0.89871510504663	0.883473110904883	0	5.29890773293442	0.974811479715842	1.10923187450407	2.43455896459489	3.5043303032921	0	0	0	0.970644023337867	0	1.11468471454921	0.846491428123149	0	1.17683444355012
2410137M14Rik	0	0	0	0	0	0	0	0	0	0	0	0	0	0	0	0	1.20317052769085	0	0	0	0	0	0	0	0	0	0	0	0	0	0	0	0	0	0	0	0	0	0	0	0	0	0	0	0	0	0	0	0
2500002B13Rik	13.9173725352511	9.56096997389569	10.8489721497701	9.00362765066787	11.4741860927263	8.71619774570637	4.68532199761847	7.6383888106832	5.81324330740045	9.7320792339437	14.4840113633496	9.01845816488557	13.0859893225529	15.6804918364675	7.18573310108152	12.2043121562927	1.20317052769085	10.7784346339765	10.2022368702939	12.297937590032	7.44308539181332	10.9429541954189	8.45392349334089	7.13489019481283	8.02474175581909	13.0192292274682	3.03072907663981	7.25839956097129	11.3465765892956	6.80514851790629	9.16609696957339	11.4885163163087	19.7717323110259	5.3008386654293	5.87420099297427	2.64945386646721	6.8236803580109	6.65539124702441	10.955515340677	11.3890734856993	10.4357891469496	8.28176897729834	8.30380644055039	7.76515218670294	2.02665712651337	6.68810828729524	9.31140570935464	8.71871434806883	9.41467554840095
2500004C02Rik	10.4380294014384	6.69267898172698	7.89016156346916	13.0052399398536	9.56182174393859	8.71619774570637	11.7133049940462	11.4575832160248	15.5019821530679	4.32536854841942	6.81600534745865	13.1808234717558	8.0529165061864	13.5897595916052	15.2696828397982	12.2043121562927	2.4063410553817	17.9640577232942	16.6945694241174	13.2439327892652	14.8861707836266	5.47147709770943	5.07235409600454	7.13489019481283	7.1331037829503	5.20769169098729	12.7290621218872	4.14765689198359	8.19474975893574	7.93933993755734	14.6657551513174	9.33441950700079	10.7845812605596	11.4851504417635	16.7834314084979	18.5461770652705	24.3702869928961	7.76462312152848	18.2591922344617	19.2738166681066	5.79766063719425	21.1645207197624	9.34178224561919	9.70644023337867	10.1332856325668	12.2615318600413	12.6973714218472	16.5655572613308	10.5915099919511
2510002D24Rik	166.312601796251	168.273071540564	169.638473614587	201.081017531583	190.280252704378	171.418555665559	209.668159393427	192.232785068861	234.467480065152	178.421452622301	174.660137028628	153.313788803055	139.919424294989	177.712240813298	148.205745209806	178.182957481874	202.132648652063	184.131591663765	183.640263665291	150.413236678084	169.950449779737	184.206395622884	175.841608661491	186.399006339485	186.352336329577	182.269209184555	121.83530888092	131.688106320479	120.399784919748	132.700396099173	119.159260604454	129.963840828242	141.996986597368	166.976417961023	126.714907134159	169.565047453901	212.508902578054	196.33404178722	187.461040273806	178.720845467897	164.653562096317	178.518131288431	171.266007836352	163.068195920762	196.585741271797	173.890815469676	137.13161135595	173.50241552657	108.268768806611
2510003B16Rik	0.695868626762557	0	0	0	1.91236434878772	0	0	0	0.968873884566742	0	0	0	0	0	0	0	0	0.898202886164709	0	0	0	0	0	0.891861274351604	0	0	0.606145815327962	0	0	0	0	0	0	0.883473110904883	0	0	0.974811479715842	1.10923187450407	2.43455896459489	0	1.15953212743885	0.920196553033149	0	0	0	1.11468471454921	0	0	0
2510009E07Rik	66.1075195424429	66.9267898172698	89.7505877844617	62.0249904823787	62.1518413356009	62.9503170523238	77.3078129607048	40.7380736569771	58.1324330740045	63.7991860891865	63.0480494639925	86.0222163419854	70.463019429131	61.6766012234389	80.8394973871671	58.5806983502052	73.3934021891419	70.958028007012	109.44217733588	126.763356697253	93.0385673976665	94.8389363602968	71.0129573440635	70.4570406737767	90.0554352597476	98.9461421287586	92.7403097451782	59.1041107107662	82.5778629554294	73.7224422773182	93.4941890896486	91.1900982607	108.744527710642	106.900246419491	93.9872158875884	75.0678595499043	90.6574676135733	80.973926838797	87.644122725416	71.8387712174881	68.4123955188921	89.2590656442155	101.721628896742	79.5928099137051	81.0662850605347	75.798560589346	56.714925684251	58.4153861320612	91.7930865969092
2510022D24Rik	164.920864542726	121.424318668475	161.748312051118	165.066506928911	237.133179249677	186.914018324592	149.930303923791	199.871173879544	171.490677568313	149.22521492047	149.95211764409	138.745510229009	184.210465079014	130.670765303896	207.488043293729	139.129158581737	191.304113902845	174.251359915953	144.68626834235	142.845275084218	127.772965892795	93.0151106610603	108.210220714763	123.076855860521	120.371126337286	147.551264577973	158.810203615926	170.053932571327	149.396591759059	98.6746535096413	116.409431513582	170.173647935322	141.098271492321	122.802762415779	172.869343507529	163.382988432145	200.811164821464	154.183230556066	197.199276132186	185.729506074482	117.112744871324	169.316165758099	153.620419150182	152.391111664045	159.092584431299	133.762165745905	190.460571327709	164.783701178501	140.043298782464
2510039O18Rik	306.182195775525	258.146189295184	293.908518239226	310.124952411894	274.424284051038	307.972320348292	330.315200832102	348.819755687866	354.607841751428	311.426535486199	292.23622927229	351.719868430537	336.209264133282	304.20154162747	316.172256447587	234.322793400821	283.948244535041	309.879995726824	299.574773554995	294.204506961535	251.824389089684	306.402717471728	321.249092746954	334.447977881852	336.147515771533	362.802521138782	336.410927507019	357.735406933585	315.813048402062	316.439406082643	285.98222545069	321.678456856643	344.207885232859	264.15846016056	287.835848655739	267.594840513188	411.370444440085	302.820301739611	287.277957822197	371.459012148963	349.019170359094	330.350562538901	304.126910885158	357.197000588335	312.105197483059	341.093522652057	394.465005505388	362.698516879663	285.970769782679
2600006K01Rik	0	0	0	0	0	0	0	0	0	0	0	0.693727551145044	0	0	0	0	0	0	0	0	0	0	0	0	0	0	0	0	0	0	0	0	0	0	0	0	0	0	0	0	0	0	0	0	0	0	0	0	0
2610001J05Rik	121.081141056685	119.512124673696	129.201395601808	137.055220904611	123.347500496808	128.806033353216	117.133049940462	124.760350574492	125.953604993676	116.784950807324	127.80010026485	108.221497978627	117.773903902976	113.944907344997	127.546762544197	129.365708856703	132.348758045994	141.017853127859	121.49936636441	116.357409505688	116.608337805075	94.8389363602968	120.045713605441	125.752439683576	98.9718149884355	92.0025532074422	127.290621218872	108.875993414569	118.508688821532	116.821716224058	114.576212119667	102.678614577009	87.1753651895231	119.268869972159	115.805676718636	120.991726568669	139.398041599365	122.015506195448	119.29338926515	122.651560615224	111.31508423413	120.545748447343	112.10138694743	95.123114287111	115.519456211262	105.895047882175	99.8859885185316	95.9058578287571	131.805457677613
2610002M06Rik	185.796923345603	192.175496475303	234.732306513208	212.085451326843	219.921900110588	183.040152659834	196.783523899976	194.778914672422	170.521803683747	166.526689114148	179.772141039222	149.151423496184	160.051715560455	158.895650609537	148.205745209806	205.032444225718	191.304113902845	188.622606094589	190.132596219114	175.955107057381	183.596106331395	226.154386705323	192.749455648172	223.857179862253	242.52552862031	201.364078718175	187.29905693634	174.201589463311	153.809149321563	147.444884554636	166.822964846236	138.580228065473	169.857154853813	182.878933957311	213.149578887924	203.124796429153	169.617197470557	206.317128657757	175.288245450832	195.366414408535	206.396718684115	191.400883030895	188.911596522521	194.128804667573	186.45245563923	139.335589318651	133.745645643458	163.039958308887	161.226318766366
2610005L07Rik	419.608781937822	422.594872846189	314.620192343333	380.153167472644	322.233392770731	347.679443412065	290.489963852345	355.185079696769	268.378066024988	297.369087703835	253.896199192835	262.922741883972	345.268795202742	407.692787748155	305.393656795965	485.731623820451	351.325794085729	319.760227474636	287.517584526466	256.364698992206	325.014728775848	567.209792462544	461.584222736413	297.881665633436	268.383029833505	260.384584549365	304.891345109965	257.154727302983	241.429935205568	343.660000154268	296.064932117221	356.862038075338	293.879839350248	331.302416589331	326.437740895285	321.467069131355	291.468632435037	288.400287371058	353.011049866259	280.346424263368	395.400455456648	345.993903940464	265.721806097613	224.218769391047	328.318454495165	304.308927071933	244.63602272759	275.511373398975	295.38544533108
2610008E11Rik	89.7670528523699	96.5657967363464	91.723128175329	116.046756386386	109.960950055294	90.0673767056325	108.933736444629	98.0259897371011	100.762883994941	89.7513973797031	89.4600701853948	70.7602102167945	92.6085398211436	91.9922187739427	105.091346603317	87.8710475253078	116.707541186013	126.646606949224	102.949844782057	94.5995199233232	106.684223949324	109.429541954189	60.8682491520544	94.5372950812701	125.720954174499	81.5871698254676	82.4358308846028	68.4363387177293	93.294074178653	80.5275907952245	89.8277503018193	85.4458401025457	96.1625162399894	88.3473110904883	97.343902169288	118.342272702202	69.2116150598248	110.923187450407	99.8169175483904	75.3431015207803	97.4006987048634	107.662996704878	77.8481853801599	82.5047419837187	73.9729851177379	86.9454077348381	78.7237028154529	58.4153861320612	96.5004243711097
2610016A17Rik	0	0.956096997389569	0	1.00040307229643	0	0.968466416189597	0	0	0	0	0	0.693727551145044	0	0	0	0	2.4063410553817	0.898202886164709	0.927476079117631	0	0	0	0	0	0	0	0	0	0	0	0.916609696957339	2.15409680930787	0	0	0	0	0.974811479715842	1.10923187450407	1.21727948229744	0	1.15953212743885	0	0	0	0	1.11468471454921	0	1.74374286961377	0
2610017A05Rik	0.695868626762557	0	0.986270195433645	0	0	0.968466416189597	1.17133049940462	0	2.90662165370023	1.08134213710486	0.852000668432331	0.693727551145044	1.0066145632733	3.1360983672935	0.89821663763519	2.44086243125855	1.20317052769085	0	2.78242823735289	0.945995199233232	2.48102846393777	0	1.69078469866818	1.78372254870321	0.891637972868788	1.7358972303291	0.606145815327962	0	1.26073073214396	0	0.916609696957339	0.718032269769292	0.89871510504663	2.65041933271465	0	1.76630257764481	0	4.43692749801628	0	1.75216515164605	1.15953212743885	0	0	2.9119320700136	1.01332856325668	0	0	0.871871434806883	0
2610020C07Rik	4.8710803873379	2.86829099216871	1.97254039086729	2.00080614459286	1.91236434878772	1.93693283237919	2.34266099880924	2.54612960356107	3.87549553826697	1.08134213710486	6.81600534745865	1.38745510229009	1.0066145632733	2.09073224486233	3.59286655054076	2.44086243125855	2.4063410553817	1.79640577232942	1.85495215823526	2.8379855976997	1.24051423196889	0	5.07235409600454	0.891861274351604	1.78327594573758	0.867948615164549	3.03072907663981	0	2.52146146428792	3.40257425895315	3.66643878782936	0.718032269769292	2.69614531513989	1.76694622180977	1.67834314084979	0.883151288822403	0.974811479715842	0	3.65183844689233	0	0	0.920196553033149	1.0379758050688	2.9119320700136	0	1.11468471454921	1.6929828562463	3.48748573922753	1.17683444355012
2610024D14Rik	0	3.82438798955827	0	0	0.956182174393859	0	1.17133049940462	0	0.968873884566742	0	0.852000668432331	0.693727551145044	0	0	2.69464991290557	0	2.4063410553817	2.69460865849413	0.927476079117631	1.89199039846646	0	0	1.69078469866818	1.78372254870321	0	1.7358972303291	0	0	0	2.2683828393021	0	0	0	0	0	0	1.94962295943168	0	2.43455896459489	0	1.15953212743885	0	0	0	1.01332856325668	0	0.846491428123149	0.871871434806883	0
2610027F03Rik	0	0	0	0	0	0	0	0	0	0	0	0	0	0	0	0	0	0	0	0	0	0	0	0	0	0	0	0	0.63036536607198	0	0	0	0	0	0	0.883151288822403	0	0	0	0	0	0	0	0	0	0	0	0	0
2610027K06Rik	0	1.91219399477914	0.986270195433645	1.00040307229643	1.91236434878772	1.93693283237919	0	3.8191944053416	0.968873884566742	1.08134213710486	1.70400133686466	0.693727551145044	0	2.09073224486233	0.89821663763519	0	1.20317052769085	0.898202886164709	0.927476079117631	0.945995199233232	0	0	0	0.891861274351604	0	1.7358972303291	0	1.0369142229959	1.26073073214396	2.2683828393021	0	0.718032269769292	0.89871510504663	1.76694622180977	4.19585785212448	0.883151288822403	4.87405739857921	2.21846374900814	4.86911792918978	0.876082575823026	0	3.6807862121326	2.0759516101376	0	3.03998568977005	2.22936942909841	1.6929828562463	0.871871434806883	1.17683444355012
2610028E06Rik	0	0	0	0	0	0	0	1.27306480178053	0	0	0	0	0	0	0.89821663763519	0	1.20317052769085	0	0	0.945995199233232	0	0	1.69078469866818	0	0	0	0	0	0	0	0	0	0	0.883473110904883	1.67834314084979	0	0	0	0	0.876082575823026	0	0	1.0379758050688	0	0	0	0.846491428123149	0	0
2610028H24Rik	0	1.91219399477914	2.95881058630094	0	1.91236434878772	0	0	1.27306480178053	0	0	0.852000668432331	1.38745510229009	1.0066145632733	1.04536612243117	0	0	1.20317052769085	0	1.85495215823526	0	0	5.47147709770943	0	2.67558382305481	0	0	1.21229163065592	0	1.26073073214396	1.13419141965105	0	0	0.89871510504663	0	0	2.64945386646721	0	1.10923187450407	0	0	0	0	2.0759516101376	0	0	0	0	0	0
2610035D17Rik	7.65455489438813	9.56096997389569	12.8215125406374	12.0048368675572	16.2550969646956	12.5900634104648	3.51399149821385	5.09225920712214	4.84436942283371	11.8947635081534	9.37200735275564	5.54982040916035	6.0396873796398	8.36292897944934	6.28751646344633	14.6451745875513	13.2348758045994	14.3712461786353	11.1297129494116	12.297937590032	6.20257115984443	9.11912849618238	10.1447081920091	12.4860578409225	8.91637972868788	7.81153753648094	7.27374978393554	9.33222800696308	5.67328829464782	6.80514851790629	3.66643878782936	12.206548586078	8.9871510504663	3.53389244361953	5.87420099297427	7.94836159940163	2.92443443914753	4.43692749801628	13.3900743052719	4.38041287911513	4.6381285097554	11.0423586363978	7.26583063548159	4.85322011668934	5.06664281628342	3.34405414364762	3.3859657124926	10.4624572176826	10.5915099919511
2610035F20Rik	0	0	0	0	0	0	0	0	0	0	0	0	0	0	0	0	0	0	0	0	0	0	0	0	0	0	0	0	0.63036536607198	0	0	0	0	0	0	0	0	0	0	0	0	0	0	0	0	0	0	0	0
2610037D02Rik	0	0	0	0	0	0	0	0	0	0	0	0	0	1.04536612243117	0	0	0	0	0	1.89199039846646	0	0	0	0	0	0	0.606145815327962	0	0	0	0	0	0	0	0	0	0	0	0	0	0	0	0	0	0	0	0	0	0
2610042L04Rik	0	0	0	0	0	0	0	0	0	0	0	0	0	0	0	0	0	0	0	2.8379855976997	0	0	0	0	0	0	0	0	0	0	0	0	0	0	0	0	0	0	0	0	0	0	0	0	0	0	0	0	0
2610044O15Rik8	33.4016940846027	23.9024249347392	20.7116741041066	35.0141075303751	39.2034691501482	26.1485932371191	38.6539064803524	31.8266200445134	35.8483337289695	34.6029483873554	36.6360287425902	22.8930091877864	33.2182805880189	35.5424481626597	30.5393656795965	48.817248625171	45.7204800522523	35.0299125604236	29.6792345317642	27.4338607777637	27.2913131033155	32.8288625862566	23.6709857813545	28.5395607792513	41.0153467519642	35.5858932217465	25.4581242437744	20.738284459918	31.518268303599	26.0864026519741	36.6643878782936	28.7212907907717	26.9614531513989	18.5529353290025	19.3009461197726	23.8450847982049	24.3702869928961	28.8400287371058	24.3455896459489	30.6628901538059	35.9454959506043	29.4462896970608	32.1772499571328	30.0899647234739	44.5864567832941	32.325856721927	26.2412342718176	33.1311145226615	36.4818677500537
2610203C22Rik	4.17521176057534	4.78048498694784	8.87643175890281	7.00282150607501	3.82472869757544	5.81079849713758	5.85665249702309	6.36532400890267	8.71986496110068	9.7320792339437	7.66800601589098	6.24354796030539	3.0198436898199	7.31756285701817	7.18573310108152	0	12.0317052769085	6.28742020315296	4.63738039558816	10.4059471915656	1.24051423196889	1.82382569923648	10.1447081920091	8.02675146916444	7.1331037829503	5.20769169098729	6.06145815327962	5.18457111497949	3.78219219643188	1.13419141965105	3.66643878782936	3.59016134884646	5.39229063027978	5.3008386654293	7.55254413382407	10.5978154658688	7.79849183772674	6.65539124702441	6.08639741148722	4.38041287911513	2.3190642548777	2.76058965909945	6.2278548304128	2.9119320700136	10.1332856325668	8.91747771639365	2.53947428436945	3.48748573922753	3.53050333065035
2610206C17Rik	0	0	0	0	0	0	1.17133049940462	1.27306480178053	0.968873884566742	2.16268427420971	0	0	0	0	0	0	0	0	0	0	0	0	0	0.891861274351604	0	0.867948615164549	0	0	0.63036536607198	0	0.916609696957339	0	0	0	0.839171570424896	0	0	0	0	0	0	0.920196553033149	0	0	1.01332856325668	1.11468471454921	0.846491428123149	0.871871434806883	0
2610301B20Rik	49.4066725001416	58.3219168407637	55.2311309442841	53.0213628317108	69.8012987307517	67.7926491332718	56.2238639714217	58.5609808819046	51.3503158820373	62.7178439520817	53.6760421112369	59.6605693984738	71.4696339924043	51.2229399991272	60.1805147215577	56.1398359189466	67.3775495506877	60.1795933730355	58.4309929844108	64.3276735478598	73.1903396861643	60.1862480748037	69.3221726453953	46.3767862662834	63.3062960736839	55.5487113705311	60.0084357174682	63.2517676027498	52.3203253839743	53.3069967235993	65.9958981809284	54.5704525024662	44.0370401472849	61.8431177633418	77.2037844790905	48.5733208852322	54.5894428640872	54.3523618506994	47.4738998096003	52.5649545493816	78.8481846658418	69.0147414774862	68.5064031345407	65.0331495636371	55.7330709791176	56.8489204420095	55.0219428280047	65.3903576105162	63.5490599517064
2610306M01Rik	10.4380294014384	3.82438798955827	4.93135097716823	9.00362765066787	10.5180039183325	10.6531305780856	8.19931349583233	12.7306480178053	5.81324330740045	7.56939495973399	3.40800267372932	8.32473061374053	7.0463019429131	8.36292897944934	12.5750329268927	4.8817248625171	13.2348758045994	12.5748404063059	8.34728471205868	8.51395679309909	6.20257115984443	3.64765139847295	3.38156939733636	8.91861274351604	8.91637972868788	6.94358892131639	9.69833304524739	7.25839956097129	11.3465765892956	11.3419141965105	8.24948727261605	7.18032269769292	8.9871510504663	13.2520966635732	11.7484019859485	15.0135719099809	14.6221721957376	7.76462312152848	10.955515340677	7.88474318240724	12.7548534018273	7.3615724242652	10.379758050688	7.76515218670294	10.1332856325668	6.68810828729524	14.3903542780935	18.3093001309445	10.5915099919511
2610307P16Rik	0	0	0	0	0	0	0	0	0	1.08134213710486	0.852000668432331	0	0	0	0	0	0	0.898202886164709	0	2.8379855976997	0	0	1.69078469866818	0.891861274351604	0	0	1.21229163065592	0	1.26073073214396	0	0	0	0	0.883473110904883	0	2.64945386646721	0.974811479715842	0	3.65183844689233	0	0	0	1.0379758050688	1.94128804667573	1.01332856325668	1.11468471454921	0	0	0
2610318M16Rik	0	0	0	0	0	0	0	0	0	0	0.852000668432331	0	0	0	0	0	0	0	0	1.89199039846646	0	0	0	0	0	0	0	0	0	0	0	0	0	0	0	0.883151288822403	0	0	0	0	0	0	0	0	0	0	0	0	0
2610318N02Rik	0	0	0	0	0	0	0	0	0	0	0	0	0	0	0	0	0	0	0.927476079117631	2.8379855976997	0	0	0	0	0.891637972868788	0	2.42458326131185	0	0	0	0.916609696957339	0.718032269769292	0	1.76694622180977	0	0	0.974811479715842	1.10923187450407	4.86911792918978	0.876082575823026	0	0	0	0	0	0	2.53947428436945	0	2.35366888710024
2610507B11Rik	2043.07028817487	2025.9695374685	1979.44428223533	1703.68643212082	1792.84157698849	2253.62135047319	2043.97172146106	1998.71173879544	1940.65439078718	2165.92830062103	2125.74166773867	2235.88389734048	1821.97235952467	2297.71473710371	1947.33367039309	1828.20596101265	1893.7904105854	1718.26212123309	1946.77229006791	1831.44670571554	2229.20407484809	2097.39955412195	1983.29045153777	2104.79260746979	2086.43285651296	1965.03566473254	1874.80900680939	2396.30876934352	2214.47353101087	2365.92330139209	2374.93572481647	2392.48352287128	2051.76658482146	2190.12984193321	1802.54053327268	1961.47901247456	1735.1644338942	2029.89433034245	1671.32472919439	1850.28640013823	1916.70660665642	1955.41767519544	1965.92617480031	2096.59109040979	1916.20431311839	2301.82393554411	2205.95666168893	2223.27215875755	1607.55584988946
2610507I01Rik	261.646603662722	279.180323237754	306.730030779864	247.099558857218	252.432094039979	250.832801793106	260.035370867825	249.520701148985	233.498606180585	210.861716735447	211.296165771218	165.10715717252	225.481662173219	234.162011424581	252.398875175488	285.58090445725	274.322880313514	298.203358206683	238.361352333231	218.524891022877	258.026960249528	322.817148764856	235.019073114877	266.66652103113	217.559665379984	238.685869170251	181.237598783061	190.792217031245	158.221706884067	195.08092417998	204.403962421487	190.278551488862	215.691625211191	236.770793722509	283.639990803615	256.113873758497	241.753246969529	235.157157394863	243.455896459489	264.576937898554	262.05426080118	286.181127993309	269.873709317888	221.306837321034	189.492441329	207.331356906152	168.451794196507	201.40230144039	282.440266452028
2610524H06Rik	0.695868626762557	1.91219399477914	0	2.00080614459286	1.91236434878772	0	1.17133049940462	1.27306480178053	0	1.08134213710486	0	0.693727551145044	1.0066145632733	1.04536612243117	2.69464991290557	0	2.4063410553817	1.79640577232942	3.70990431647052	7.56796159386586	1.24051423196889	3.64765139847295	1.69078469866818	0.891861274351604	0.891637972868788	2.60384584549365	22.4273951671346	5.18457111497949	6.3036536607198	0	2.74982909087202	2.15409680930787	2.69614531513989	0.883473110904883	0.839171570424896	0.883151288822403	2.92443443914753	2.21846374900814	3.65183844689233	0	4.6381285097554	0.920196553033149	2.0759516101376	0	3.03998568977005	0	2.53947428436945	0.871871434806883	3.53050333065035
2610528A11Rik	0.695868626762557	0	0	0	0.956182174393859	0.968466416189597	0	0	0	0	0	0	0	0	0	0	0	0	0	0	0	0	0	0	0	0	0	0	0	0	0	0	0	0	0	0.883151288822403	0	0	0	0	0	0	0	0	0	0	0	0	1.17683444355012
2610528J11Rik	91.8546587326576	106.126766710242	94.68193876163	132.053205543129	108.048585706506	106.531305780856	120.647041438676	103.118248944223	131.766848301077	96.2394502023322	83.4960655063685	77.6974857282449	70.463019429131	95.1283171412362	85.330580575343	65.9032856439809	104.675835909104	121.257389632236	104.804796940292	90.8155391263903	95.5195958616042	103.958064856479	106.519436016095	129.319884780983	119.479488364418	118.041011662379	69.7067687627156	69.4732529407252	47.9077678214705	71.4540594380161	86.1613115139899	76.1114205955449	83.5805047693366	80.3960530923444	48.671951084644	83.0162211493059	110.15369720789	95.3939412073499	111.989712371365	130.536303797631	92.762570195108	108.583193257912	103.79758050688	98.0350463571246	120.586099027545	84.7160383057396	75.3377371029603	111.599543655281	76.4942388307577
2700003A03Rik	0	0	0	0	0	0	0	0	0	0	0	0	0	0	0	0	0	0	0	0.945995199233232	0	0	0	0	0	0	0.606145815327962	0	0.63036536607198	0	0	0	0	0	0	0	0	0	0	0	0	0	1.0379758050688	0	0	1.11468471454921	0	0	0
2700012I20Rik	3.47934313381279	0	4.93135097716823	2.00080614459286	2.86854652318158	1.93693283237919	2.34266099880924	1.27306480178053	2.90662165370023	0	1.70400133686466	0.693727551145044	2.0132291265466	5.22683061215583	5.38929982581114	2.44086243125855	3.60951158307255	3.59281154465883	0	2.8379855976997	2.48102846393777	7.29530279694591	0	5.35116764610963	3.56655189147515	0.867948615164549	1.21229163065592	0	1.26073073214396	3.40257425895315	2.74982909087202	3.59016134884646	3.59486042018652	1.76694622180977	1.67834314084979	0.883151288822403	0.974811479715842	2.21846374900814	1.21727948229744	0	3.47859638231655	4.60098276516575	3.1139274152064	3.88257609335147	2.02665712651337	3.34405414364762	1.6929828562463	2.61561430442065	1.17683444355012
2700038G22Rik	2.08760588028767	2.86829099216871	1.97254039086729	2.00080614459286	4.7809108719693	0.968466416189597	4.68532199761847	0	3.87549553826697	2.16268427420971	4.26000334216166	4.16236530687026	5.0330728163665	9.4082951018805	2.69464991290557	0	1.20317052769085	0	1.85495215823526	4.72997599616616	4.96205692787554	1.82382569923648	3.38156939733636	0	0	1.7358972303291	11.5167704912313	4.14765689198359	1.89109609821594	0	1.83321939391468	0	0.89871510504663	2.65041933271465	1.67834314084979	0	0.974811479715842	2.21846374900814	2.43455896459489	1.75216515164605	0	0.920196553033149	0	0	3.03998568977005	0	0.846491428123149	1.74374286961377	1.17683444355012
2700046A07Rik	1.39173725352511	0	0.986270195433645	1.00040307229643	0	0	0	0	0	0	0	0	0	0	0	0	0	0	0	0.945995199233232	0	0	0	0	0	0	0	0	0	0	0	0	0.89871510504663	0	0.839171570424896	0	0.974811479715842	0	0	0	0	0	0	0	0	0	0	0	1.17683444355012
2700046G09Rik	0	0.956096997389569	2.95881058630094	3.00120921688929	4.7809108719693	1.93693283237919	2.34266099880924	0	0.968873884566742	1.08134213710486	0	2.08118265343513	2.0132291265466	1.04536612243117	1.79643327527038	0	1.20317052769085	0.898202886164709	3.70990431647052	2.8379855976997	1.24051423196889	1.82382569923648	0	1.78372254870321	1.78327594573758	3.4717944606582	3.03072907663981	1.0369142229959	0.63036536607198	2.2683828393021	0.916609696957339	2.87212907907717	0	0.883473110904883	2.51751471127469	1.76630257764481	3.89924591886337	1.10923187450407	3.65183844689233	3.5043303032921	0	0	4.1519032202752	0.970644023337867	2.02665712651337	2.22936942909841	1.6929828562463	0.871871434806883	0
2700049A03Rik	45.9273293663288	33.4633949086349	30.574376058443	36.0145106026715	43.0281978477237	50.360253641859	35.1399149821385	34.3727496480744	44.5681986900701	33.5216062502505	34.9320274057256	31.217739801527	31.2050514614723	44.9507432645402	26.0482824914205	65.9032856439809	37.2982863584164	33.2335067880942	47.3012800349992	51.0837407585945	35.9749127270977	56.5385966763308	33.8156939733636	42.809341168877	42.7986226977018	41.6615335278984	65.4637480554199	29.0335982438851	22.0627878125193	21.5496369733699	33.9145587874216	33.0294844093874	32.3537437816787	32.6885051034807	28.5318333944465	39.7418079970082	23.3954755131802	32.167724360618	43.822061362708	45.5562939427974	32.4668995682878	36.807862121326	35.2911773723392	32.0312527701496	44.5864567832941	24.5230637200825	27.0877256999408	24.4124001745927	22.3598544274522
2700054A10Rik	0.695868626762557	0.956096997389569	0	1.00040307229643	0	0.968466416189597	5.85665249702309	0	3.87549553826697	3.24402641131457	2.55600200529699	0.693727551145044	0	1.04536612243117	0	2.44086243125855	0	0	0	0.945995199233232	2.48102846393777	1.82382569923648	0	0	0.891637972868788	1.7358972303291	4.84916652262369	2.0738284459918	1.26073073214396	3.40257425895315	0	0.718032269769292	0.89871510504663	0.883473110904883	0.839171570424896	1.76630257764481	0.974811479715842	1.10923187450407	2.43455896459489	1.75216515164605	0	0.920196553033149	1.0379758050688	0	1.01332856325668	3.34405414364762	1.6929828562463	1.74374286961377	0
2700062C07Rik	21.5719274296393	16.2536489556227	22.6842144949738	17.0068522290393	21.0360078366649	17.4323954914127	21.0839489892831	16.5498424231469	19.3774776913348	34.6029483873554	22.1520173792406	16.6494612274811	19.1256767021927	20.9073224486233	17.0661161150686	19.5268994500684	19.2507284430536	17.9640577232942	15.7670933449997	27.4338607777637	16.1266850155955	21.8859083908377	20.2894163840181	15.1616416639773	25.8575012131948	21.6987153791137	18.7905202751668	25.9228555748975	17.6502302500154	20.4154455537189	16.4989745452321	10.7704840465394	13.4807265756995	24.7372471053367	18.4617745493477	15.8967231988033	14.6221721957376	17.7477099920651	15.8246332698668	21.9020643955757	17.3929819115827	17.4837345076298	12.4557096608256	20.3835244900952	19.253242701877	13.3762165745905	24.5482514155713	22.668657304979	25.8903577581026
2700068H02Rik	0	0	0.986270195433645	0	0	0	1.17133049940462	0	0	0	0	0	0	1.04536612243117	0	0	0	0	0	0	0	0	0	0	1.78327594573758	0	0.606145815327962	0	0.63036536607198	0	0	0	1.79743021009326	0	0	0	0	0	1.21727948229744	0	1.15953212743885	0	0	0	0	0	0	0.871871434806883	0
2700069I18Rik	2.08760588028767	3.82438798955827	1.97254039086729	5.00201536148215	0	0.968466416189597	3.51399149821385	1.27306480178053	1.93774776913348	0	0.852000668432331	4.16236530687026	2.0132291265466	3.1360983672935	0	2.44086243125855	1.20317052769085	5.38921731698825	2.78242823735289	1.89199039846646	1.24051423196889	1.82382569923648	1.69078469866818	3.56744509740642	1.78327594573758	2.60384584549365	4.24302070729573	4.14765689198359	1.26073073214396	2.2683828393021	0.916609696957339	2.15409680930787	1.79743021009326	2.65041933271465	2.51751471127469	2.64945386646721	2.92443443914753	7.76462312152848	1.21727948229744	1.75216515164605	1.15953212743885	2.76058965909945	0	1.94128804667573	4.05331425302673	2.22936942909841	0	1.74374286961377	2.35366888710024
2700070H01Rik	0	0	0	0	0	0	0	0	0	0	0	0	0	0	1.79643327527038	0	0	0	0	0.945995199233232	0	0	0	0	0	0	0	0	0	0	0	0.718032269769292	0	0	0	0	0	0	0	0	0	0	0	0	0	0	0	0	0
2700081O15Rik	35.4892999648904	25.8146189295184	21.6979442995402	31.0124952411893	28.6854652318158	27.1170596533087	23.4266099880924	29.2804904409523	31.0039643061357	29.1962377018311	22.1520173792406	31.217739801527	26.1719786451058	21.9526885710545	41.3179653312187	17.0860370188098	25.2665810815079	22.4550721541177	25.041854136176	25.5418703792973	23.5697704074088	27.3573854885471	28.743339877359	32.1070058766578	28.5324151318012	45.1333279885566	138.807391710103	22.8121129059098	35.3004605000309	24.9522112323231	21.9986327269761	30.1573553303103	18.8730172059792	38.8728168798149	32.727691246571	22.9619335093825	30.2191558711911	28.8400287371058	36.5183844689233	34.167220457098	28.9883031859712	27.6058965909945	28.0253467368576	22.3248125367709	47.6264424730641	24.5230637200825	29.6271999843102	38.3623431315028	28.2440266452028
2700097O09Rik	70.9785999297808	83.1804387728925	71.0114540712225	66.0266027715644	44.9405621965114	52.2971864742382	53.8812029726124	72.5646937014904	64.9145502659717	75.6939495973399	62.1960487955602	51.3358387847332	50.330728163665	70.0395302028882	66.4680311850041	70.7850105064979	63.7680379676151	65.5688106900237	63.0683733799989	45.4077695631951	73.1903396861643	52.8909452778578	57.4866797547181	65.9977343020187	69.5477618837654	60.7564030615184	54.5531233795166	50.808796926799	56.7328829464782	64.6489109201098	57.7464109083124	70.3671624373906	52.1254760927045	55.6588059870076	53.7069805071934	56.5216824846338	54.5894428640872	59.8985212232197	73.0367689378467	54.3171197010276	57.9766063719425	62.5733656062542	62.2785483041279	58.238641400272	44.5864567832941	54.6195510129111	49.9429942592658	73.2372005237782	51.7807155162052
2700099C18Rik	1.39173725352511	0.956096997389569	0.986270195433645	1.00040307229643	6.69327522075702	0.968466416189597	4.68532199761847	2.54612960356107	0	3.24402641131457	1.70400133686466	4.16236530687026	2.0132291265466	1.04536612243117	1.79643327527038	2.44086243125855	2.4063410553817	1.79640577232942	2.78242823735289	3.78398079693293	2.48102846393777	0	6.76313879467271	2.67558382305481	2.67491391860636	0	10.3044788605754	2.0738284459918	2.52146146428792	0	0	0	0.89871510504663	0.883473110904883	0	2.64945386646721	0.974811479715842	1.10923187450407	2.43455896459489	0.876082575823026	0	1.8403931060663	2.0759516101376	1.94128804667573	2.02665712651337	2.22936942909841	0.846491428123149	2.61561430442065	4.70733777420047
2810001G20Rik	10.4380294014384	29.6390069190766	10.8489721497701	13.0052399398536	19.1236434878772	22.2747275723607	18.7412879904739	22.9151664320496	26.159594883302	18.3828163307826	14.4840113633496	23.5867367389315	22.1455203920126	8.36292897944934	17.0661161150686	26.849486743844	25.2665810815079	24.2514779264471	7.41980863294105	12.297937590032	18.6077134795333	12.7667798946553	11.8354928906772	17.8372254870321	11.5912936472942	14.7551264577973	23.0335409824626	19.7013702369221	21.4324224464473	15.8786798751147	16.4989745452321	13.6426131256165	17.9743021009326	28.2711395489563	28.5318333944465	15.8967231988033	7.79849183772674	12.2015506195448	26.7801486105438	21.0259818197526	27.8287710585324	18.403931060663	28.0253467368576	19.4128804667573	9.11995706931015	12.2615318600413	16.929828562463	19.1811715657514	22.3598544274522
2810002D19Rik	18.788452922589	16.2536489556227	21.6979442995402	25.0100768074108	27.7292830574219	19.3693283237919	14.0559659928554	15.2767776213664	18.4086038067681	11.8947635081534	11.9280093580526	12.4870959206108	14.0926038858262	25.088786938348	17.9643327527038	21.9677618813269	19.2507284430536	15.2694490648	9.27476079117631	18.9199039846646	16.1266850155955	25.5335597893107	21.9802010826863	23.1883931331417	10.6996556744255	12.1512806123037	15.759791198527	11.4060564529549	15.1287687857275	9.07353135720839	10.0827066665307	13.6426131256165	24.265307836259	23.8537739944318	15.1050882676481	26.4945386646721	22.4206640334644	16.638478117561	8.52095637608211	21.9020643955757	16.2334497841439	14.7231448485304	14.5316612709632	16.5009483967437	12.1599427590802	8.91747771639365	16.929828562463	12.2062000872964	23.5366888710024
2810004N23Rik	222.677960564018	220.85840639699	269.251763353385	211.085048254547	246.695000993616	223.715742139797	194.440862901167	192.232785068861	241.249597257119	221.675138106495	210.444165102786	246.273280656491	204.34275634448	217.436153465683	224.554159408798	231.881930969562	224.992888678189	191.317214753083	201.262309168526	155.14321267425	258.026960249528	186.030221322121	236.709857813545	211.37112202133	190.810526193921	190.948695336201	217.606347702738	231.231871728085	266.644549848447	240.448580966022	206.237181815401	230.488358595943	190.527602269886	235.003847500699	211.471235747074	192.526980963284	270.997591361004	209.644824281269	221.544865778135	233.037965168925	223.789700595698	212.565403750658	195.139451352934	214.512329157669	222.93228391647	199.528563904308	266.644799858792	257.20207326803	234.190054266473
2810006K23Rik	93.2463959861827	84.1365357702821	96.6544791524972	100.040307229643	103.267674834537	95.8781752027701	106.59107544582	90.3876009264179	97.8562623412409	109.21555584759	74.1240581536128	99.2030398137413	78.5159359353174	96.1736832636674	98.8038301398709	109.838809406635	98.6599832706498	110.478954998259	86.2552753579397	74.7336207394253	98.000624325542	69.3053765709861	104.828651317427	82.9430985146992	106.996556744255	82.4551184406322	97.5894762678019	75.6947382787006	90.1422473482931	88.4669307327818	63.2460690900564	80.4196142141607	84.4792198743832	92.7646766450127	77.2037844790905	93.6140366151748	93.5819020527209	113.141651199415	83.9922842785237	106.882074250409	93.9221023225468	76.3763139017514	93.4178224561919	108.712130613841	82.0796136237914	117.041895027667	80.4166856716992	94.1621149591434	75.3174043872076
2810013P06Rik	76.5455489438813	53.5414318538158	89.7505877844617	52.0209597594144	81.275484823478	42.6125223123423	64.423177467254	90.3876009264179	47.4748203437704	47.5790540326137	54.5280427796692	31.911467352672	99.6548417640567	79.4478253047687	87.1270138506134	95.1936348190834	67.3775495506877	80.8382597548238	57.5035169052931	40.677793567029	44.6585123508799	51.0671195786213	37.1972633706999	68.6733181250735	58.84810620934	43.3974307582275	37.5810405503336	45.6242258118195	72.4920170982777	45.367656786042	69.6623369687578	54.5704525024662	89.871510504663	49.4744942106734	62.9378677818672	83.0162211493059	64.3375576612456	63.2262168467319	63.2985330794671	56.0692848526737	32.4668995682878	59.8127759471547	62.2785483041279	58.238641400272	65.8663566116844	86.9454077348381	49.9429942592658	46.2091860447648	49.427046629105
2810021J22Rik	16.0049784155388	35.375588903414	23.6704846904075	26.0104798797072	23.9045543598465	29.0539924856879	19.9126184898785	17.8229072249275	10.6576127302342	29.1962377018311	18.7440147055113	16.6494612274811	37.2447388411121	19.8619563261922	26.0482824914205	46.3763861939124	38.5014568861072	40.4191298774119	23.1869019779408	35.9478175708628	43.417998118911	34.6526882854931	30.4341245760272	32.1070058766578	32.0989670232764	21.6987153791137	40.6117696269734	21.7751986829139	21.4324224464473	17.0128712947657	18.3321939391468	19.3868712837709	28.7588833614922	41.5232362125295	28.5318333944465	25.6113873758497	38.0176477089179	38.8231156076424	31.6492665397335	22.7781469713987	27.8287710585324	35.8876655682928	21.7974919064448	21.3541685134331	21.2798998283904	15.6055860036889	19.4693028468324	26.1561430442065	29.420861088753
2810025M15Rik	37.5769058451781	27.7268129242975	29.5881058630094	24.0096737351143	30.5978295806035	34.8647909828255	23.4266099880924	43.2842032605382	31.0039643061357	29.1962377018311	43.4520340900489	29.1365571480918	38.2513534043854	33.4517159177973	41.3179653312187	43.9355237626539	28.8760926645804	43.113738535906	32.4616627691171	30.2718463754634	32.253370031191	27.3573854885471	32.1249092746954	24.0802544074933	31.2073290504076	32.9820473762529	87.8911432225545	27.9966840208893	44.1255756250386	31.7573597502294	26.5816812117628	35.1835812186953	50.3280458826113	23.8537739944318	36.0843775282705	27.3776899534945	38.0176477089179	33.2769562351221	34.0838255043284	35.043303032921	32.4668995682878	34.0472724622265	25.94939512672	31.0606087468117	32.4265140242139	46.8167580110666	42.3245714061575	28.7717573486271	47.0733777420047
2810029C07Rik	2.78347450705023	0.956096997389569	1.97254039086729	0	0.956182174393859	0.968466416189597	0	2.54612960356107	0	1.08134213710486	2.55600200529699	2.77491020458018	0	4.18146448972467	2.69464991290557	2.44086243125855	2.4063410553817	0.898202886164709	0.927476079117631	0.945995199233232	1.24051423196889	0	1.69078469866818	0.891861274351604	0.891637972868788	0.867948615164549	1.21229163065592	1.0369142229959	4.41255756250386	3.40257425895315	1.83321939391468	0.718032269769292	2.69614531513989	0.883473110904883	3.35668628169959	3.53260515528961	1.94962295943168	1.10923187450407	0	0	3.47859638231655	1.8403931060663	2.0759516101376	2.9119320700136	1.01332856325668	1.11468471454921	1.6929828562463	2.61561430442065	2.35366888710024
2810030D12Rik	29.92235095079	27.7268129242975	23.6704846904075	29.0116890965965	31.5540117549974	30.0224589018775	31.6259234839247	24.1882312338301	29.0662165370023	25.9522112905165	23.0040180476729	18.7306438809162	12.0793747592796	29.2702514280727	23.3536325785149	24.4086243125855	19.2507284430536	20.6586663817883	31.5341866899995	15.1359231877317	16.1266850155955	40.1241653832025	21.9802010826863	33.890728425361	21.3993113488509	19.9628181487846	9.09218722991943	19.7013702369221	13.8680380535836	11.3419141965105	17.4155842421894	20.1049035535402	17.075586995886	9.71820421995371	7.55254413382407	21.1956309317377	24.3702869928961	19.9661737410732	21.911030681354	20.1498992439296	24.3501746762158	24.845306931895	29.0633225419264	13.5890163267301	25.3332140814171	14.4909012891397	24.5482514155713	25.2842716093996	18.8293510968019
2810032G03Rik	0.695868626762557	1.91219399477914	0	0	0	0	0	1.27306480178053	0	1.08134213710486	0	0	0	0	0	0	0	0	0	0.945995199233232	0	0	0	0	0	0	0.606145815327962	0	0	0	0.916609696957339	0	0	0	0	0	0	0	0	0	0	0	0	0	0	0	0	0.871871434806883	0
2810039B14Rik	6.26281764086302	4.78048498694784	2.95881058630094	6.00241843377858	6.69327522075702	8.71619774570637	7.02798299642771	5.09225920712214	5.81324330740045	4.32536854841942	5.96400467902632	1.38745510229009	10.066145632733	3.1360983672935	2.69464991290557	2.44086243125855	1.20317052769085	6.28742020315296	10.2022368702939	6.62196639463262	9.92411385575109	3.64765139847295	3.38156939733636	4.45930637175802	7.1331037829503	6.94358892131639	9.09218722991943	6.22148533797539	2.52146146428792	6.80514851790629	3.66643878782936	3.59016134884646	4.49357552523315	1.76694622180977	7.55254413382407	4.41575644411202	3.89924591886337	5.54615937252034	4.86911792918978	4.38041287911513	5.79766063719425	7.3615724242652	4.1519032202752	6.79450816336507	8.10662850605347	5.57342357274603	4.23245714061575	6.10310004364818	4.70733777420047
2810047C21Rik1	18.0925842958265	14.3414549608435	15.7803231269383	10.0040307229643	12.4303682671202	16.4639290752231	9.37064399523694	24.1882312338301	19.3774776913348	10.8134213710486	6.81600534745865	13.8745510229009	6.0396873796398	15.6804918364675	15.2696828397982	56.1398359189466	7.21902316614511	20.6586663817883	28.7517584526466	29.3258511762302	21.0887419434711	47.4194681801484	52.4143256587135	29.4314220536029	30.3156910775388	13.8871778426328	12.1229163065592	1.0369142229959	10.0858458571517	7.93933993755734	13.7491454543601	7.89835496746221	9.88586615551293	16.7859891071928	26.0143186831718	33.5597489752513	12.672549236306	25.5123331135936	20.6937511990566	12.2651560615224	10.4357891469496	8.28176897729834	21.7974919064448	13.5890163267301	32.4265140242139	7.80279300184444	9.31140570935464	0.871871434806883	11.7683444355012
2810048H02Rik	0	0.956096997389569	0	0	0	0.968466416189597	0	0	0	0	0	0	1.0066145632733	0	0	0	0	0.898202886164709	0	0	0	0	0	0	0	0	0.606145815327962	0	0	0	0	0	0	0	0	0	0	0	0	0	0	0	0	1.94128804667573	0	0	0	0	0
2810403D21Rik	2.08760588028767	5.73658198433741	5.91762117260187	6.00241843377858	8.60563956954473	2.90539924856879	15.22729649226	5.09225920712214	4.84436942283371	4.32536854841942	11.9280093580526	9.71218571603061	1.0066145632733	3.1360983672935	3.59286655054076	2.44086243125855	6.01585263845426	3.59281154465883	8.34728471205868	5.67597119539939	3.72154269590666	7.29530279694591	11.8354928906772	8.91861274351604	4.45818986434394	13.0192292274682	13.3352079372152	15.5537133449385	6.3036536607198	10.2077227768594	6.41626787870137	4.30819361861575	6.29100573532641	6.18431177633418	3.35668628169959	6.18205902175682	3.89924591886337	5.54615937252034	3.65183844689233	10.5129909098763	8.11672489207195	10.1221620833646	21.7974919064448	11.6477282800544	7.09329994279679	11.1468471454921	12.6973714218472	9.59058578287571	4.70733777420047
2810405F15Rik	0	0.956096997389569	0.986270195433645	0	0	0.968466416189597	0	0	0	1.08134213710486	0	0	0	2.09073224486233	0.89821663763519	0	0	0	0.927476079117631	0	0	0	0	0	0	0	0	1.0369142229959	0.63036536607198	0	0	0	0	0.883473110904883	0	0.883151288822403	0	0	1.21727948229744	0	0	1.8403931060663	0	0	0	0	0	0	0
2810407A14Rik	0.695868626762557	0	0	0	0.956182174393859	2.90539924856879	0	0	0.968873884566742	0	0.852000668432331	0.693727551145044	0	0	0	0	0	0	0	0	0	0	0	0	0	0	0.606145815327962	0	0.63036536607198	0	0	0	0	0.883473110904883	0	5.29890773293442	0	0	0	0.876082575823026	0	0	0	1.94128804667573	0	0	0	0	0
2810408A11Rik	0	0	0.986270195433645	2.00080614459286	2.86854652318158	0	1.17133049940462	2.54612960356107	0.968873884566742	0	0.852000668432331	0.693727551145044	4.0264582530932	1.04536612243117	0.89821663763519	0	0	0.898202886164709	0.927476079117631	4.72997599616616	0	0	0	0.891861274351604	0.891637972868788	0.867948615164549	4.24302070729573	0	0	0	0	0.718032269769292	0	0.883473110904883	0.839171570424896	2.64945386646721	1.94962295943168	1.10923187450407	2.43455896459489	0.876082575823026	0	1.8403931060663	3.1139274152064	1.94128804667573	1.01332856325668	2.22936942909841	0.846491428123149	0.871871434806883	0
2810408B13Rik	0.695868626762557	0	0	2.00080614459286	0.956182174393859	0	2.34266099880924	0	0	0	0	0	1.0066145632733	1.04536612243117	0.89821663763519	2.44086243125855	1.20317052769085	2.69460865849413	1.85495215823526	2.8379855976997	0	0	1.69078469866818	0	0	0.867948615164549	1.21229163065592	1.0369142229959	3.1518268303599	1.13419141965105	0	0	0.89871510504663	0	0	5.29890773293442	0	0	3.65183844689233	0.876082575823026	1.15953212743885	1.8403931060663	1.0379758050688	0	1.01332856325668	0	1.6929828562463	0	2.35366888710024
2810408I11Rik	22.9636646831644	18.1658429504018	27.6155654721421	19.0076583736322	26.7731008830281	21.3062611561711	21.0839489892831	17.8229072249275	23.2529732296018	36.7656326615651	38.3400300794549	28.4428295969468	40.264582530932	38.6785465299532	44.9108318817595	53.6989734876881	28.8760926645804	34.1317096742589	25.9693302152937	33.1098319731631	31.0128557992222	16.4144312931283	28.743339877359	18.7290867613837	16.0494835116382	22.5666639942783	26.0642700591024	31.1074266898769	33.4093644018149	28.3547854912762	46.7470945448243	43.7999684559268	22.4678776261658	24.7372471053367	48.671951084644	22.9619335093825	27.2947214320436	23.2938693645854	18.2591922344617	14.0173212131684	16.2334497841439	16.5635379545967	22.8354677115136	39.7964049568526	22.293228391647	22.2936942909841	31.3201828405565	43.5935717403441	48.2502121855548
2810410L24Rik	9.7421607746758	6.69267898172698	6.90389136803552	15.0060460844465	12.4303682671202	8.71619774570637	5.85665249702309	3.8191944053416	7.75099107653394	10.8134213710486	2.55600200529699	6.24354796030539	32.2116660247456	10.4536612243117	16.1678994774334	14.6451745875513	6.01585263845426	9.88023174781179	10.2022368702939	11.3519423907988	3.72154269590666	10.9429541954189	6.76313879467271	8.02675146916444	10.6996556744255	12.1512806123037	8.48604141459147	12.4429706759508	6.93401902679178	14.7444884554636	12.8325357574027	25.1311294419252	18.8730172059792	10.6016773308586	14.2659166972232	21.1956309317377	19.4962295943168	15.529246243057	14.6073537875693	4.38041287911513	15.073917656705	11.0423586363978	3.1139274152064	4.85322011668934	15.1999284488503	5.57342357274603	15.2368457062167	13.9499429569101	9.41467554840095
2810414N06Rik	23.6595333099269	27.7268129242975	26.6292952767084	26.0104798797072	51.6338374172684	36.8017238152047	45.6818894767801	30.5535552427328	24.2218471141686	47.5790540326137	31.5240247319963	31.217739801527	36.2381242778388	29.2702514280727	28.7429324043261	36.6129364688782	37.2982863584164	31.4371010157648	25.9693302152937	26.4878655785305	23.5697704074088	27.3573854885471	28.743339877359	41.0256186201738	35.6655189147515	25.1705098397719	19.3966660904948	30.070512466881	27.1057107410951	20.4154455537189	16.4989745452321	22.9770326326173	21.5691625211191	25.6207202162416	19.3009461197726	30.0271438199617	28.2695329117594	39.9323474821465	27.9974280928412	30.6628901538059	38.264560205482	27.6058965909945	30.1012983469952	34.9431848401632	30.3998568977005	27.8671178637301	22.855268559325	39.2342145663097	23.5366888710024
2810429I04Rik	0	0	0	0	0	0	0	0	0.968873884566742	0	0	0	0	0	0	0	0	0	0	0	0	0	0	0	0	0	1.21229163065592	1.0369142229959	0	1.13419141965105	0	0	0	0	0	0	0	0	0	0	0	0	1.0379758050688	0	0	0	0	0	0
2810433D01Rik	0	0	0	0	0	0	0	0	0	0	0	0	1.0066145632733	0	0	0	0	0	0	0	0	0	0	0	0	0	1.21229163065592	0	0.63036536607198	0	0	0	0	0	0	0	0.974811479715842	0	0	0	0	0	1.0379758050688	0	0	0	0	0	0
2810442N19Rik	0	0	1.97254039086729	0	0	0	0	0	0	0	0	0.693727551145044	0	0	0	0	0	0	0	0	0	0	0	0.891861274351604	0	0	0	0	0	0	0	0	0	0	0	0	0	0	0	0.876082575823026	0	0	0	0	0	0	0	0	0
2810454H06Rik	2.78347450705023	2.86829099216871	0	2.00080614459286	0.956182174393859	0	3.51399149821385	0	0	0	1.70400133686466	2.08118265343513	3.0198436898199	1.04536612243117	1.79643327527038	4.8817248625171	2.4063410553817	2.69460865849413	3.70990431647052	3.78398079693293	2.48102846393777	0	1.69078469866818	5.35116764610963	2.67491391860636	2.60384584549365	2.42458326131185	2.0738284459918	1.26073073214396	0	0	1.43606453953858	0.89871510504663	1.76694622180977	4.19585785212448	7.94836159940163	1.94962295943168	3.32769562351221	3.65183844689233	3.5043303032921	3.47859638231655	2.76058965909945	6.2278548304128	2.9119320700136	5.06664281628342	1.11468471454921	1.6929828562463	2.61561430442065	2.35366888710024
2810459M11Rik	1013.88058919305	1035.4530481729	876.794203740511	960.386949404573	1003.03510093916	1081.77698688378	818.760019083828	723.100807411343	1093.85861567585	647.723940125809	798.324626321094	795.705501163365	1103.24956134754	1014.00513875823	926.959570039516	771.312528277702	910.800089461974	874.849611124426	1031.35339997881	856.125655306075	911.777960497131	904.617546821292	887.661966800794	1120.17776058562	1031.62513460919	968.630654523637	493.402693676961	585.856535992682	612.715135821965	730.419274255276	890.028015745576	924.825563462848	961.625162399894	952.384013555464	912.179497051862	818.681244738368	928.020528689482	1042.67796203382	1056.59859063418	896.232475066956	1114.31037446873	1041.66249803353	752.532458674879	755.161050156861	689.063423014545	704.480739595098	777.925622445174	664.366033322845	597.83189732346
2810471M01Rik	0	0	0	0	0	0	0	0	1.93774776913348	0	0	0	0	0	0	0	0	0	0	0	0	0	0	0	0	0	0	0	0	0	0	0	0	0	0	0.883151288822403	0	0	0	0	0	0	0	0	0	0	0	0	0
2900009J06Rik	0	0	0.986270195433645	0	0	0	0	0	0.968873884566742	2.16268427420971	1.70400133686466	2.77491020458018	4.0264582530932	1.04536612243117	0.89821663763519	0	2.4063410553817	0	0	0	1.24051423196889	0	0	2.67558382305481	0	3.4717944606582	1.21229163065592	1.0369142229959	0.63036536607198	0	0.916609696957339	2.15409680930787	0	2.65041933271465	3.35668628169959	0	0.974811479715842	1.10923187450407	1.21727948229744	1.75216515164605	0	0	0	0.970644023337867	1.01332856325668	1.11468471454921	0	0.871871434806883	3.53050333065035
2900024J01Rik	0.695868626762557	0	0	2.00080614459286	0	0	0	1.27306480178053	0.968873884566742	0	0	0.693727551145044	0	0	0.89821663763519	0	0	3.59281154465883	0	1.89199039846646	2.48102846393777	0	1.69078469866818	0	2.67491391860636	1.7358972303291	0.606145815327962	0	0	0	0	0.718032269769292	0	0	0	0	1.94962295943168	2.21846374900814	0	0.876082575823026	0	0	6.2278548304128	1.94128804667573	1.01332856325668	0	1.6929828562463	0	1.17683444355012
2900026A02Rik	686.126465987881	1045.97011514419	694.334217585286	1184.47723759897	1018.33401572946	1021.73206908002	1369.285353804	1246.33044094314	1166.52415701836	768.834259481553	682.452535414297	951.100472619855	726.775714683323	647.081629784892	822.766440073834	578.484396208276	737.543533474492	897.304683278544	783.717286854398	718.956351417256	935.34773090454	767.830619378557	1078.7206377503	1461.76062866228	1399.871617404	1039.80244096713	992.866845507202	943.591942926267	723.659440250633	979.941386578506	810.282972110288	984.422241853699	919.385552462703	891.424368903027	1091.76221312279	838.993724381283	781.798806732106	960.594803320524	1112.59344681986	1123.13786220512	1309.11177187846	995.652670381868	1130.35565171992	1122.06449097857	1225.11423297733	838.242905341003	1212.17572507235	983.470978462164	1019.1386281144
2900052L18Rik	52.1901470071918	76.4877597911655	36.4919972310449	92.0370826512716	75.5383917771149	58.1079849713758	84.3357959571325	86.5684065210763	75.5721629962059	51.9044225810331	40.8960320847519	49.2546561312981	82.5423941884106	91.9922187739427	85.330580575343	29.2903491751026	61.3616969122334	66.4670135761884	50.0837082723521	46.3537647624284	45.8990265828488	34.6526882854931	43.9604021653726	54.4035377354479	75.789227693847	77.2474267496449	61.2207273481242	44.5873115888236	39.7130180625347	46.501848205693	86.1613115139899	101.960582307239	87.1753651895231	34.4554513252904	60.4203530705925	83.8993724381283	80.9093528164149	74.3185355917726	59.6466946325748	49.0606242460895	70.7314597737698	90.1792621972486	91.3418708460543	52.4147772602448	108.426156268465	42.3580191528698	63.4868571092362	58.4153861320612	68.2563977259069
2900057B20Rik	0	0	0	1.00040307229643	0	0.968466416189597	0	0	0	0	0	0	0	1.04536612243117	1.79643327527038	0	0	0	0	0	0	0	0	0	0	0	0	0	0.63036536607198	1.13419141965105	0.916609696957339	0	0	3.53389244361953	0	0.883151288822403	0	0	0	0	0	0	0	0	0	0	0	0.871871434806883	0
2900060B14Rik	0	0	0	0	0	0	0	0	0	0	0	0	0	0	0	0	0	0	0	0	0	0	0	0	0	0	0	0	0	0	0	0	0	0	0	2.64945386646721	0	1.10923187450407	0	0	0	0	0	0	0	0	0	0	0
2900060L22Rik	2.78347450705023	0.956096997389569	0	1.00040307229643	0	1.93693283237919	1.17133049940462	0	2.90662165370023	2.16268427420971	0.852000668432331	0.693727551145044	0	3.1360983672935	2.69464991290557	7.32258729377565	1.20317052769085	0.898202886164709	0.927476079117631	0.945995199233232	3.72154269590666	0	5.07235409600454	1.78372254870321	0	0.867948615164549	1.81843744598389	2.0738284459918	0.63036536607198	1.13419141965105	2.74982909087202	1.43606453953858	0	1.76694622180977	0	2.64945386646721	0.974811479715842	1.10923187450407	0	1.75216515164605	1.15953212743885	0	4.1519032202752	0	2.02665712651337	2.22936942909841	2.53947428436945	1.74374286961377	1.17683444355012
2900060N12Rik	0	0	0	0	0	0	0	0	0	0	0	0	0	1.04536612243117	0	0	0	0	0	0	0	0	0	0	0	0	0	0	0	0	0	0	0	0	0	0	0	0	0	0	0	0	0	0	0	0	0	0	0
2900076A07Rik	35.4892999648904	32.5072979112453	15.7803231269383	21.008464518225	23.9045543598465	26.1485932371191	19.9126184898785	36.9188792516355	27.1284687678688	19.4641584678874	32.3760254004286	20.8118265343513	30.198436898199	34.4970820402285	39.5215320559484	31.7312116063611	31.2824337199621	29.6406952434354	25.9693302152937	23.6498799808308	32.253370031191	31.0050368870201	28.743339877359	27.6476995048997	19.6160354031133	20.8307667639492	21.8212493518066	17.6275417909303	26.4753453750232	20.4154455537189	27.4982909087202	30.1573553303103	28.7588833614922	28.2711395489563	32.727691246571	40.6249592858306	28.2695329117594	22.1846374900814	23.1283101636514	23.6542295472217	26.6692389310935	31.2866828031271	28.0253467368576	25.2367446067845	20.2665712651337	21.1790095764349	23.7017599874482	26.1561430442065	28.2440266452028
2900089D17Rik	73.0662058100685	62.146304830322	22.6842144949738	140.0564301215	71.7136630795394	88.1304438732533	138.216998929745	95.4798601335401	94.9496406875407	72.4499231860254	67.3080528061542	15.955733676336	27.1785932083791	54.3590383664207	57.4858648086522	39.0537989001368	42.1109684691798	35.0299125604236	43.5913757185287	52.0297359578278	48.3800550467866	140.434578841209	59.1774644533862	98.1047401786765	72.2226758023718	131.928189505011	61.2207273481242	65.3255960487416	33.4093644018149	37.4283168484846	43.9972654539523	50.9802911536197	69.2010630885905	47.7075479888637	21.8184608310473	42.3912618634754	42.8917051074971	73.2093037172686	41.3875023981131	117.395065160286	90.4435059402303	72.6955276896188	106.911507922086	97.0644023337867	107.412827705208	32.325856721927	49.9429942592658	55.7997718276405	77.6710732743078
2900093K20Rik	8.35042352115069	8.60487297650612	6.90389136803552	9.00362765066787	22.9483721854526	7.74773132951677	5.85665249702309	10.1845184142443	3.87549553826697	5.40671068552428	6.81600534745865	9.71218571603061	13.0859893225529	7.31756285701817	14.371466202163	9.7634497250342	18.0475579153628	7.18562308931767	9.27476079117631	4.72997599616616	3.72154269590666	12.7667798946553	5.07235409600454	4.45930637175802	3.56655189147515	10.4153833819746	6.66760396860758	4.14765689198359	5.67328829464782	6.80514851790629	4.5830484847867	5.02622588838504	7.18972084037304	7.06778488723906	6.71337256339917	8.83151288822403	14.6221721957376	7.76462312152848	12.1727948229744	7.88474318240724	9.2762570195108	4.60098276516575	9.34178224561919	6.79450816336507	9.11995706931015	7.80279300184444	4.23245714061575	11.3343286524895	9.41467554840095
3000002C10Rik	4.17521176057534	12.4292609660644	14.7940529315047	14.00564301215	12.4303682671202	14.526996242844	18.7412879904739	19.095972026708	12.5953604993676	7.56939495973399	10.224008021188	4.85609285801531	7.0463019429131	6.272196734587	5.38929982581114	14.6451745875513	15.6412168599811	7.18562308931767	12.9846651076468	9.45995199233232	8.6835996237822	7.29530279694591	20.2894163840181	14.2697803896257	8.91637972868788	9.54743476681004	16.9720828291829	6.22148533797539	6.93401902679178	3.40257425895315	13.7491454543601	5.74425815815433	4.49357552523315	7.95125799814395	10.9092304155237	9.71466417704644	10.7229262768743	16.638478117561	12.1727948229744	17.5216515164605	10.4357891469496	14.7231448485304	14.5316612709632	12.6183723033923	17.2265855753636	1.11468471454921	8.4649142812315	10.4624572176826	10.5915099919511
3010001F23Rik	0.695868626762557	0	0	2.00080614459286	0	0	0	0	0	1.08134213710486	0.852000668432331	0	0	0	0	0	0	0	0	0	0	0	0	0	0	0.867948615164549	1.81843744598389	0	0	0	0	1.43606453953858	0	0	0	0	0	0	0	0	0	0	2.0759516101376	0	0	0	0	0	0
3010003L21Rik	1.39173725352511	1.91219399477914	2.95881058630094	1.00040307229643	0	1.93693283237919	1.17133049940462	0	2.90662165370023	2.16268427420971	1.70400133686466	0.693727551145044	0	3.1360983672935	1.79643327527038	0	2.4063410553817	0	1.85495215823526	0	0	0	0	0.891861274351604	0.891637972868788	0.867948615164549	1.81843744598389	0	0.63036536607198	1.13419141965105	1.83321939391468	2.15409680930787	1.79743021009326	1.76694622180977	0.839171570424896	0	0	0	0	0.876082575823026	2.3190642548777	0.920196553033149	2.0759516101376	2.9119320700136	1.01332856325668	2.22936942909841	4.23245714061575	2.61561430442065	3.53050333065035
3110006O06Rik	0.695868626762557	0	0.986270195433645	0	0	0	0	0	0	0	0	0	0	0	0	0	0	0	0	0	0	0	0	0	0	0	0	0	0	0	0	0	0	0	0	0	0	1.10923187450407	0	0	0	0.920196553033149	0	0	0	0	0	0	0
3110009E18Rik	11.1338980282009	13.385357963454	14.7940529315047	13.0052399398536	7.64945739515087	4.84233208094798	2.34266099880924	6.36532400890267	2.90662165370023	5.40671068552428	7.66800601589098	7.63100306259548	13.0859893225529	11.4990273467428	8.08394973871671	12.2043121562927	15.6412168599811	7.18562308931767	9.27476079117631	23.6498799808308	8.6835996237822	3.64765139847295	6.76313879467271	1.78372254870321	1.78327594573758	6.07564030615184	8.48604141459147	8.29531378396718	4.41255756250386	7.93933993755734	24.7484618178482	11.4885163163087	10.7845812605596	16.7859891071928	11.7484019859485	17.6630257764481	10.7229262768743	9.98308687053662	9.73823585837955	4.38041287911513	6.9571927646331	8.28176897729834	4.1519032202752	5.8238641400272	7.09329994279679	10.0321624309429	7.61842285310835	8.71871434806883	10.5915099919511
3110009F21Rik	0	0	0	0	0	0	0	0	0	0	0	0	0	0	0	0	0	0	0	0	0	0	0	0	0	0	0	0	0.63036536607198	0	0	0	0	0	0	0	0	0	0	0	0	0	0	0	0	0	0	0.871871434806883	0
3110015C05Rik	0	0	0	0	0	0	0	0	0	0	0	0	0	0	0	0	0	0	0	0	0	0	0	0	0	0	0	0	0	0	0	0	0	0	0.839171570424896	0	0	0	0	0	0	0	0	0	0	0	0	0	0
3110039M20Rik	0	0	0	0	0	0	0	0	0	0	0	0	0	0	0	0	0	0	0	0	0	0	0	0	0	0	4.84916652262369	0	0	0	0	0	0	0	0	0	0	0	0	0	0	0	0	0	0	0	0	0	0
3110040N11Rik	109.251374401721	100.390184725905	116.37988306117	127.051190181647	139.602597461503	135.585298266544	111.276397443439	119.66809136737	127.89135276281	144.899846372051	143.988112965064	104.059132671757	109.72098739679	121.262470202015	135.630712282914	129.365708856703	122.723393824467	118.562780973742	118.716938127057	98.3835007202561	115.367823573106	105.781890555716	104.828651317427	107.023352922193	98.0801770155667	116.30511443205	86.0727057765706	132.725020543475	126.703438580468	149.713267393938	110.909773331838	106.268775925855	106.048382395502	121.035816193969	98.1830737397129	90.9645827487075	132.574361241355	116.469346822927	110.772432889067	128.784138645985	112.474616361568	115.944765682177	96.5317498713983	123.271790963909	108.426156268465	119.271264456765	115.969325652871	151.705629656398	125.921285459863
3110045C21Rik	19.4843215493516	14.3414549608435	22.6842144949738	20.0080614459286	17.2112791390895	33.8963245666359	25.7692709869016	19.095972026708	10.6576127302342	23.7895270163068	14.4840113633496	6.93727551145044	18.1190621389194	24.0434208159168	13.4732495645278	43.9355237626539	22.8602400261262	35.0299125604236	16.6945694241174	20.8118943831311	21.0887419434711	14.5906055938918	11.8354928906772	16.0535029383289	17.8327594573758	10.4153833819746	17.5782286445109	21.7751986829139	8.82511512500772	13.6102970358126	9.16609696957339	10.0524517767701	9.88586615551293	15.9025159962879	23.4968039718971	39.7418079970082	16.5717951551693	28.8400287371058	9.73823585837955	11.3890734856993	8.11672489207195	11.9625551894309	10.379758050688	18.4422364434195	20.2665712651337	13.3762165745905	14.3903542780935	10.4624572176826	22.3598544274522
3110053B16Rik	56.3653587677671	46.8487528720889	88.7643175890281	69.0278119884537	68.8451165563579	61.0133842199446	99.5630924493925	71.2916288997099	123.046983339976	118.947635081534	114.168089569932	53.4170214381684	76.5027068087708	76.3117269374752	62.8751646344633	82.9893226627907	66.1743790229968	73.6526366655061	76.9805145667634	54.8677215555275	73.1903396861643	63.8338994732767	71.0129573440635	70.4570406737767	96.2969010698291	113.701268586556	86.6788515918985	88.1377089546513	30.257537571455	63.5147195004588	76.9952145444165	45.2360329954654	54.8216214078444	64.4935370960565	42.7977500916697	67.1194979505027	52.6398199046555	66.5539124702441	31.6492665397335	64.8301106109039	54.4980099896259	75.4561173487183	70.5823547446783	103.858910497152	72.9596565544812	60.1929745856571	119.355291365364	77.5965576978126	65.9027288388066
3110056K07Rik	25.0512705634521	25.8146189295184	35.5057270356112	26.0104798797072	30.5978295806035	30.9909253180671	26.9406014863062	21.6421016302691	22.2840993450351	23.7895270163068	21.3000167108083	15.955733676336	32.2116660247456	33.4517159177973	36.8268821430428	29.2903491751026	34.8919453030347	16.1676519509648	21.3319498197055	23.6498799808308	19.8482277115022	23.7097340900742	21.9802010826863	17.8372254870321	13.3745695930318	22.5666639942783	16.365937013855	14.5167991219426	21.4324224464473	23.818019812672	27.4982909087202	25.8491617116945	35.9486042018652	29.1546126598611	26.8534902535967	32.6765976864289	25.3450984726119	13.3107824940488	32.866546022031	20.1498992439296	23.190642548777	25.7655034849282	18.6835644912384	16.5009483967437	22.293228391647	25.6377484346317	22.0087771312019	19.1811715657514	27.0671922016527
3110067C02Rik	0.695868626762557	0.956096997389569	0	1.00040307229643	3.82472869757544	0	2.34266099880924	1.27306480178053	0.968873884566742	1.08134213710486	0	2.77491020458018	1.0066145632733	0	2.69464991290557	0	1.20317052769085	0	1.85495215823526	0	2.48102846393777	0	0	2.67558382305481	2.67491391860636	0	2.42458326131185	1.0369142229959	0.63036536607198	0	0.916609696957339	1.43606453953858	0	1.76694622180977	0.839171570424896	1.76630257764481	0	1.10923187450407	1.21727948229744	0.876082575823026	1.15953212743885	0.920196553033149	0	0	1.01332856325668	1.11468471454921	1.6929828562463	0.871871434806883	3.53050333065035
3110070M22Rik	2.08760588028767	5.73658198433741	3.94508078173458	6.00241843377858	2.86854652318158	3.87386566475839	5.85665249702309	5.09225920712214	2.90662165370023	1.08134213710486	5.11200401059399	2.77491020458018	2.0132291265466	0	0	2.44086243125855	3.60951158307255	8.08382597548238	2.78242823735289	5.67597119539939	3.72154269590666	0	1.69078469866818	5.35116764610963	3.56655189147515	3.4717944606582	1.81843744598389	6.22148533797539	6.93401902679178	0	0.916609696957339	2.15409680930787	1.79743021009326	0.883473110904883	4.19585785212448	3.53260515528961	3.89924591886337	1.10923187450407	4.86911792918978	7.88474318240724	8.11672489207195	2.76058965909945	4.1519032202752	3.88257609335147	5.06664281628342	6.68810828729524	3.3859657124926	6.97497147845506	4.70733777420047
3110082I17Rik	67.4992567959681	33.4633949086349	67.0663732894879	128.051593253943	226.615175331345	144.30149601225	141.730990427959	84.0222769175152	205.401263528149	112.459582258905	203.628159755327	95.734402058016	50.330728163665	88.8561204066492	56.587648171017	139.129158581737	90.2377895768139	42.2155356497413	91.8201318326455	111.627433509521	93.0385673976665	175.087267126702	169.078469866818	84.7268210634024	79.3557795853221	124.116651968531	127.8967670342	126.5035352055	59.8847097768381	39.6966996877867	72.4121660596298	27.2852262512331	13.4807265756995	45.057128656149	15.944259838073	43.2744131522978	52.6398199046555	37.7138837331383	48.6911792918978	115.642900008639	96.2411665774245	96.6206380684807	97.5697256764671	149.479179594032	144.905984545706	89.1747771639365	119.355291365364	132.524458090646	74.1405699436574
3110082J24Rik	0	0	0	0	0	0	0	0	0	0	0	0	0	0	0	0	0	0	0	0	0	0	0	0	0	0	0.606145815327962	0	0.63036536607198	0	0	0	0	0	0	0	0	0	0	0	0	0	0	0	0	0	0	0	0
3110083C13Rik	0.695868626762557	0.956096997389569	0.986270195433645	0	0.956182174393859	0	0	1.27306480178053	0	2.16268427420971	0	0.693727551145044	0	2.09073224486233	0	2.44086243125855	0	0	0	0	2.48102846393777	0	1.69078469866818	0	0.891637972868788	0	1.21229163065592	2.0738284459918	0.63036536607198	0	0.916609696957339	1.43606453953858	3.59486042018652	0	0	1.76630257764481	0	0	1.21727948229744	0.876082575823026	0	0	0	0	1.01332856325668	0	0	0.871871434806883	1.17683444355012
3200001D21Rik	0	0	0	0	0	0	0	0	0	0	0	0.693727551145044	1.0066145632733	1.04536612243117	0	0	0	0	0.927476079117631	0	1.24051423196889	0	0	0	0	0	0.606145815327962	0	0	0	1.83321939391468	0	0.89871510504663	0	0.839171570424896	0	0	1.10923187450407	0	0	0	0	0	0.970644023337867	0	0	0	0	0
3300002A11Rik	0	0	0	2.00080614459286	0	1.93693283237919	0	1.27306480178053	0.968873884566742	1.08134213710486	0	0	0	0	0	0	0	0	0	0	0	0	0	0	0	0.867948615164549	0.606145815327962	0	0.63036536607198	0	0.916609696957339	0	0	0.883473110904883	0.839171570424896	0	0	0	2.43455896459489	0	0	0	0	0	0	1.11468471454921	0	0	0
3300002I08Rik	61.9323077818676	75.5316627937759	69.0389136803552	56.0225720486001	84.1440313466596	62.9503170523238	70.2798299642771	52.1956568730019	72.6655413425057	41.0910012099845	59.6400467902632	56.1919316427485	61.4034883596713	76.3117269374752	65.5698145473689	87.8710475253078	95.0504716875773	78.1436510963296	95.530036149116	80.4095919348247	65.747254294351	85.7198078641144	60.8682491520544	72.24076322248	79.3557795853221	60.7564030615184	93.9526013758341	52.8826253727908	45.3863063571826	61.2463366611567	79.7450436352885	71.0851947071599	73.6946386138237	90.997730423203	93.9872158875884	115.692818835735	68.236803580109	103.158564328878	90.0786816900109	76.2191840966033	74.2100561560864	81.8974932199503	52.9367660585088	59.2092854236099	64.8530280484278	45.7020732965174	55.8684342561279	54.0560289580267	102.38459658886
3300002P13Rik	0	0	0	0	0	0	0	0	0	0	0	0	0	0	0	0	0	0	0	0	0	0	0	0	0	0	0	0	0	0	0	0	0	0	0	0	0	1.10923187450407	0	0	0	0	0	0	0	0	0	0	0
3300005D01Rik	0	0	0	0	0.956182174393859	0	0	0	0	0	0.852000668432331	0.693727551145044	0	0	0.89821663763519	0	0	0	0	1.89199039846646	1.24051423196889	0	1.69078469866818	0	0	0	0	0	1.26073073214396	0	0	0	0	0.883473110904883	0	0	0	0	2.43455896459489	0.876082575823026	0	0	0	0	0	0	0	0	0
3425401B19Rik	0	0	0	0	0	0	0	0	0	0	0	0	0	0	0	0	0	0	0	0	0	1.82382569923648	0	0	0	0	0	1.0369142229959	0.63036536607198	0	0	0	0	0	0	0	0	0	1.21727948229744	0	0	0	0	0	0	0	0	0	0
3632454L22Rik	0.695868626762557	0	0	0	0.956182174393859	0	0	1.27306480178053	1.93774776913348	1.08134213710486	1.70400133686466	0.693727551145044	1.0066145632733	0	0.89821663763519	0	0	0	0	0	0	1.82382569923648	1.69078469866818	0.891861274351604	2.67491391860636	0	1.21229163065592	0	0	0	1.83321939391468	0	0	0	1.67834314084979	3.53260515528961	0	1.10923187450407	2.43455896459489	0.876082575823026	0	0.920196553033149	2.0759516101376	2.9119320700136	3.03998568977005	1.11468471454921	1.6929828562463	0.871871434806883	0
3830403N18Rik	0	0	0	2.00080614459286	0	0	0	0	0	0	0	0	1.0066145632733	0	0.89821663763519	0	0	0.898202886164709	0	0	0	0	0	2.67558382305481	0.891637972868788	0	0.606145815327962	0	1.26073073214396	0	0	2.15409680930787	0	0	0.839171570424896	0	0	0	1.21727948229744	0.876082575823026	0	0	0	0	0	0	0	0	0
3830406C13Rik	134.302644965174	146.282840600604	123.283774429206	159.064088495132	143.427326159079	153.986160174146	180.384896908311	168.04455383503	132.735722185644	125.435687904163	129.504101601714	152.62006125191	142.939267984809	118.126371834722	104.193129965682	131.806571287962	167.240703349028	137.4250415832	152.106076975292	123.925371099553	153.823764764142	147.729881638155	143.716699386795	140.914081347553	158.711559170644	144.94741873248	143.050412417399	128.577363651491	96.4459010090129	131.566204679522	107.243334544009	94.0622273397772	115.934248551015	127.220127970303	147.694196394782	151.018870388631	169.617197470557	129.780129316976	160.680891663263	174.340432588782	143.781983802417	147.231448485304	169.190056226214	168.892060060789	135.786027476396	135.991535175003	118.508799937241	149.961886786784	148.281139887315
3830408C21Rik	2.08760588028767	6.69267898172698	1.97254039086729	2.00080614459286	6.69327522075702	4.84233208094798	3.51399149821385	3.8191944053416	1.93774776913348	3.24402641131457	1.70400133686466	2.77491020458018	3.0198436898199	1.04536612243117	3.59286655054076	2.44086243125855	2.4063410553817	5.38921731698825	1.85495215823526	2.8379855976997	2.48102846393777	5.47147709770943	5.07235409600454	1.78372254870321	2.67491391860636	1.7358972303291	4.24302070729573	4.14765689198359	0.63036536607198	2.2683828393021	5.49965818174404	2.87212907907717	7.18972084037304	3.53389244361953	5.03502942254938	2.64945386646721	0.974811479715842	2.21846374900814	3.65183844689233	2.62824772746908	5.79766063719425	3.6807862121326	3.1139274152064	2.9119320700136	3.03998568977005	3.34405414364762	1.6929828562463	5.2312286088413	5.88417221775059
3830432H09Rik	0	0	0	0	0	0	0	0	0	0	0	0	0	0	0	0	0	0	0.927476079117631	0	0	0	0	0	0	0	0	0	0.63036536607198	0	0	0	0	0	0	0	0	0	0	0	0	0	0	0	0	0	0	0	0
3930402G23Rik	11.1338980282009	6.69267898172698	10.8489721497701	5.00201536148215	24.8607365342403	11.6215969942752	2.34266099880924	2.54612960356107	3.87549553826697	0	0.852000668432331	0.693727551145044	1.0066145632733	0	1.79643327527038	14.6451745875513	9.62536422152681	3.59281154465883	19.4769976614703	10.4059471915656	8.6835996237822	10.9429541954189	5.07235409600454	2.67558382305481	1.78327594573758	0	2.42458326131185	2.0738284459918	2.52146146428792	2.2683828393021	1.83321939391468	2.15409680930787	0.89871510504663	7.06778488723906	10.9092304155237	9.71466417704644	8.77330331744258	5.54615937252034	14.6073537875693	0	9.2762570195108	5.5211793181989	2.0759516101376	0.970644023337867	0	1.11468471454921	1.6929828562463	0.871871434806883	5.88417221775059
4430402I18Rik	27.8347450705023	21.0341339425705	16.766593322372	21.008464518225	15.2989147903017	25.1801268209295	14.0559659928554	20.3690368284885	19.3774776913348	10.8134213710486	9.37200735275564	6.93727551145044	14.0926038858262	17.7712240813298	9.88038301398709	19.5268994500684	12.0317052769085	25.1496808126118	12.0571890285292	11.3519423907988	14.8861707836266	20.0620826916012	16.9078469866818	17.8372254870321	16.941121484507	9.54743476681004	9.09218722991943	8.29531378396718	9.4554804910797	10.2077227768594	10.9993163634881	8.6163872372315	11.6832963656062	10.6016773308586	15.1050882676481	20.3124796429153	16.5717951551693	19.9661737410732	18.2591922344617	14.0173212131684	8.11672489207195	14.7231448485304	12.4557096608256	11.6477282800544	16.2132570121069	11.1468471454921	7.61842285310835	9.59058578287571	14.1220133226014
4631405J19Rik	0	0.956096997389569	0	0	0	0	0	1.27306480178053	0	0	0	0	0	0	0	0	0	0	0.927476079117631	1.89199039846646	0	0	0	0	0	0.867948615164549	0.606145815327962	0	1.26073073214396	0	0	0	0.89871510504663	0	0	0	0	0	0	0	0	0	0	0	0	0	0	0	0
4632404H12Rik	24.3554019366895	15.2975519582331	19.7254039086729	22.0088675905215	25.8169187086342	17.4323954914127	28.1119319857108	33.0996848462939	31.0039643061357	24.8708691534117	17.0400133686466	16.6494612274811	34.2248951512922	35.5424481626597	32.3357989548668	36.6129364688782	30.0792631922713	30.5388981296001	16.6945694241174	25.5418703792973	14.8861707836266	21.8859083908377	18.59863168535	20.5128093100869	29.42405310467	34.717944606582	19.3966660904948	17.6275417909303	20.1716917143034	24.9522112323231	37.5809975752509	28.0032585210024	26.9614531513989	30.038085770766	32.727691246571	33.5597489752513	23.3954755131802	16.638478117561	20.6937511990566	27.1585598505138	16.2334497841439	32.2068793561602	43.5949838128896	16.5009483967437	28.3731997711871	22.2936942909841	25.3947428436945	20.9249144353652	9.41467554840095
4632415L05Rik	68.1951254227306	75.5316627937759	50.2997799671159	74.0298273499359	91.7934887418105	81.3511789599261	70.2798299642771	90.3876009264179	49.4125681129038	75.6939495973399	76.6800601589098	66.5978449099242	76.5027068087708	79.4478253047687	79.0430641118967	68.3441480752394	70.9870611337602	64.670607803859	76.0530384876458	71.8956351417256	90.5575389337287	103.958064856479	65.940603248059	83.8349597890508	82.9223314767973	69.4358892131639	88.4972890378824	76.7316525016965	68.7098249018458	72.5882508576671	74.2453854535445	90.4720659909308	98.8586615551293	67.1439564287711	99.8614168805627	83.8993724381283	63.3627461815298	92.0662455838377	71.8194894555492	77.0952666724263	85.8053774304749	92.9398518563481	80.9621127953663	90.2698941704217	72.9596565544812	64.651713443854	71.1052799623446	68.0059719149369	83.5552454920584
4632427E13Rik	2.78347450705023	3.82438798955827	6.90389136803552	4.00161228918572	2.86854652318158	3.87386566475839	1.17133049940462	1.27306480178053	3.87549553826697	2.16268427420971	2.55600200529699	0	7.0463019429131	6.272196734587	6.28751646344633	2.44086243125855	10.8285347492177	3.59281154465883	3.70990431647052	1.89199039846646	2.48102846393777	3.64765139847295	3.38156939733636	1.78372254870321	7.1331037829503	1.7358972303291	1.21229163065592	2.0738284459918	3.78219219643188	2.2683828393021	4.5830484847867	2.15409680930787	1.79743021009326	2.65041933271465	5.87420099297427	2.64945386646721	0.974811479715842	2.21846374900814	1.21727948229744	1.75216515164605	1.15953212743885	5.5211793181989	2.0759516101376	1.94128804667573	2.02665712651337	3.34405414364762	5.92543999686205	5.2312286088413	0
4632428C04Rik	6.26281764086302	3.82438798955827	7.89016156346916	11.0044337952607	4.7809108719693	7.74773132951677	4.68532199761847	7.6383888106832	5.81324330740045	11.8947635081534	4.26000334216166	5.54982040916035	4.0264582530932	5.22683061215583	6.28751646344633	7.32258729377565	8.42219369383596	11.6766375201412	10.2022368702939	3.78398079693293	11.16462808772	7.29530279694591	10.1447081920091	5.35116764610963	5.34982783721273	7.81153753648094	6.66760396860758	4.14765689198359	4.41255756250386	5.67095709825525	2.74982909087202	12.206548586078	1.79743021009326	10.6016773308586	2.51751471127469	7.06521031057923	8.77330331744258	6.65539124702441	4.86911792918978	5.25649545493816	6.9571927646331	6.44137587123205	3.1139274152064	4.85322011668934	6.0799713795401	5.57342357274603	3.3859657124926	6.10310004364818	3.53050333065035
4732414G09Rik	0	0	0	0	0	0	0	0	0	0	0	0	0	0	0	0	0	0	0	0	0	0	0	0	0	0	0	0	0	0	0	0	0	0	0	0	0	0	0	0	0	0	1.0379758050688	0	0	0	0	0	0
4732416N19Rik	0	0	0.986270195433645	0	0	0	0	0	0	0	0	0	0	0	0	0	0	0	0	0	0	0	1.69078469866818	0.891861274351604	0.891637972868788	0	0	1.0369142229959	0	0	0	0	0	0	0	0	0	0	0	0	0	0	0	0	0	0	0	0	0
4732419C18Rik	91.158790105895	108.038960705021	101.585830129665	125.050384037054	141.514961810291	93.9412423703909	92.5351094529648	100.572119340662	103.669505648641	91.9140816539128	68.1600534745865	79.084940830535	67.4431757393111	80.4931914271999	68.2644644602744	114.720534269152	108.285347492177	125.748404063059	126.136746759998	95.5455151225564	120.329880500982	91.1912849618238	104.828651317427	98.1047401786765	89.1637972868788	73.7756322889867	67.8883313167317	70.5101671637211	45.3863063571826	61.2463366611567	45.830484847867	40.9278393768496	52.1254760927045	91.8812035341078	68.8120687748415	116.575970124557	154.995025274819	116.469346822927	116.858830300555	84.9800098548335	67.2528633914533	100.301424280613	70.5823547446783	74.7395897970158	103.359513452182	61.3076593002063	67.719314249852	70.6215862193575	77.6710732743078
4732465J04Rik	213.631668416105	170.185265535343	181.473715959791	174.070134579579	189.324070529984	157.860025838904	112.447727942843	96.7529249353206	122.07810945541	136.249109275212	143.136112296632	194.243714320612	153.005413617542	178.75760693573	202.098743467918	217.236756382011	208.148501290517	217.365098451859	195.69745269382	118.249399904154	120.329880500982	169.615790028992	94.683943125418	148.940832816718	98.0801770155667	123.248703353366	60.6145815327962	124.429706759508	155.700245419779	146.310693134985	184.238549088425	157.967099349244	195.021177795119	153.72432129745	142.659166972232	123.641180435136	170.592008950272	190.7878824147	147.290817357991	167.331771982198	150.73917656705	183.119114053597	102.759604701811	113.56535073053	75.9996422442513	147.138382320495	144.750034209059	124.677615177384	151.811643217965
4732471J01Rik	10.4380294014384	10.5170669712853	7.89016156346916	6.00241843377858	4.7809108719693	7.74773132951677	14.0559659928554	19.095972026708	8.71986496110068	8.65073709683885	14.4840113633496	11.7933683694657	17.1124475756461	12.544393469174	18.862549390339	12.2043121562927	13.2348758045994	8.98202886164709	12.0571890285292	2.8379855976997	14.8861707836266	10.9429541954189	8.45392349334089	6.24302892046123	10.6996556744255	8.67948615164549	6.66760396860758	3.11074266898769	6.93401902679178	11.3419141965105	13.7491454543601	13.6426131256165	13.4807265756995	15.019042885383	10.9092304155237	14.1304206211585	5.84886887829505	7.76462312152848	8.52095637608211	4.38041287911513	6.9571927646331	6.44137587123205	10.379758050688	9.70644023337867	13.1732713223369	8.91747771639365	13.5438628499704	8.71871434806883	10.5915099919511
4732490B19Rik	0	0	0	0	0	0	0	0	0	2.16268427420971	0	0	0	0	0	2.44086243125855	0	0	0	0	0	0	0	0.891861274351604	0	0	0	1.0369142229959	0	0	0	0.718032269769292	0	0.883473110904883	0	0.883151288822403	0.974811479715842	1.10923187450407	0	0	0	0.920196553033149	1.0379758050688	0	0	0	0	0	2.35366888710024
4732491K20Rik	5.56694901410046	3.82438798955827	11.8352423452037	11.0044337952607	10.5180039183325	4.84233208094798	3.51399149821385	7.6383888106832	7.75099107653394	11.8947635081534	11.0760086896203	5.54982040916035	10.066145632733	8.36292897944934	9.88038301398709	19.5268994500684	10.8285347492177	10.7784346339765	6.49233255382342	10.4059471915656	8.6835996237822	5.47147709770943	6.76313879467271	5.35116764610963	8.91637972868788	7.81153753648094	9.09218722991943	3.11074266898769	7.56438439286376	6.80514851790629	6.41626787870137	7.89835496746221	2.69614531513989	5.3008386654293	11.7484019859485	9.71466417704644	10.7229262768743	5.54615937252034	13.3900743052719	8.76082575823026	6.9571927646331	6.44137587123205	12.4557096608256	9.70644023337867	9.11995706931015	6.68810828729524	6.7719314249852	12.2062000872964	15.2988477661515
4831440D22Rik	0	0	0	0	0.956182174393859	0	0	0	0	1.08134213710486	0	0	0	0	0	0	0	0.898202886164709	0	0	1.24051423196889	0	0	0	0	0	0	0	0	0	0	0	0	0	0	0	0.974811479715842	1.10923187450407	0	0	0	0	0	0	0	0	0	0	0
4831440E17Rik	32.7058254578402	38.2438798955828	28.6018356675757	15.0060460844465	28.6854652318158	23.2431939885503	15.22729649226	31.8266200445134	25.1907209987353	6.48805282262914	17.892014037079	16.6494612274811	29.1918223349257	28.2248853056415	35.0304488677724	39.0537989001368	27.6729221368896	19.7604634956236	18.5495215823526	8.51395679309909	23.5697704074088	5.47147709770943	33.8156939733636	23.1883931331417	29.42405310467	26.906407070101	10.9106246759033	11.4060564529549	22.0627878125193	19.2812541340678	23.8318521208908	26.5671939814638	33.2524588867253	18.5529353290025	18.4617745493477	30.9102951087841	27.2947214320436	29.9492606116099	23.1283101636514	21.9020643955757	18.5525140390216	26.6857000379613	26.9873709317888	15.5303043734059	30.3998568977005	25.6377484346317	25.3947428436945	18.3093001309445	21.1830199839021
4833407H14Rik	0.695868626762557	0.956096997389569	0	0	0	0	0	0	0.968873884566742	0	0	0	0	0	0	0	0	0	1.85495215823526	0.945995199233232	0	1.82382569923648	1.69078469866818	0.891861274351604	0	0.867948615164549	0	0	1.26073073214396	0	0.916609696957339	0	0	0.883473110904883	0.839171570424896	0	0.974811479715842	0	0	0	1.15953212743885	0	0	0.970644023337867	3.03998568977005	0	0.846491428123149	0	0
4833411C07Rik	63.3240450353927	72.6633718016072	50.2997799671159	71.0286181330466	101.355310485749	53.2656528904278	50.3672114743986	47.1033976658798	54.2569375357376	41.0910012099845	49.4160387690752	38.1550153129774	27.1785932083791	28.2248853056415	48.5036984323003	75.666735369015	74.5965727168328	101.496926136612	102.022368702939	46.3537647624284	35.9749127270977	56.5385966763308	60.8682491520544	69.5651793994251	72.2226758023718	46.8692252188857	29.0949991357422	43.5503973658277	46.0166717232545	26.0864026519741	24.7484618178482	28.0032585210024	23.3665927312124	57.4257522088174	39.4410638099701	66.2363466616803	55.564254343803	34.3861881096261	52.3430177387901	41.1758810636822	55.6575421170648	68.094544924453	53.9747418635776	33.0018967934875	52.6930852893476	40.1286497237714	34.7061485530491	50.5685432187992	51.7807155162052
4833412C05Rik	0	0	0	0	0	0	0	0	0	0	0	0	1.0066145632733	0	0	2.44086243125855	1.20317052769085	0.898202886164709	0	0	0	0	0	0	0	0.867948615164549	1.21229163065592	1.0369142229959	0	1.13419141965105	0	0	0	0	0	1.76630257764481	0	0	1.21727948229744	0	0	0.920196553033149	0	0	0	0	0.846491428123149	0	0
4833415N18Rik	0	0	0	1.00040307229643	0	0	0	0	0	0	0	0.693727551145044	3.0198436898199	0	0	0	0	0.898202886164709	0	0	0	0	0	0.891861274351604	0	0	1.21229163065592	0	0.63036536607198	0	0	0.718032269769292	0	0	0	0	0	1.10923187450407	0	0	1.15953212743885	0	0	0	0	0	0	0	1.17683444355012
4833417C18Rik	0.695868626762557	0.956096997389569	0.986270195433645	1.00040307229643	2.86854652318158	1.93693283237919	3.51399149821385	3.8191944053416	2.90662165370023	3.24402641131457	1.70400133686466	2.08118265343513	2.0132291265466	6.272196734587	0	4.8817248625171	3.60951158307255	2.69460865849413	5.56485647470579	4.72997599616616	0	1.82382569923648	1.69078469866818	2.67558382305481	2.67491391860636	3.4717944606582	3.63687489196777	0	1.89109609821594	3.40257425895315	0.916609696957339	3.59016134884646	2.69614531513989	4.41736555452442	0.839171570424896	0	2.92443443914753	2.21846374900814	1.21727948229744	0	1.15953212743885	0.920196553033149	5.189879025344	2.9119320700136	3.03998568977005	1.11468471454921	4.23245714061575	1.74374286961377	3.53050333065035
4833418N02Rik	32.7058254578402	36.3316859008036	34.5194568401776	29.0116890965965	39.2034691501482	30.0224589018775	32.7972539833293	47.1033976658798	32.9417120752692	35.6842905244602	28.9680227266993	29.1365571480918	28.1852077716524	39.7239126523843	45.8090485193947	29.2903491751026	28.8760926645804	30.5388981296001	25.041854136176	32.1638367739299	38.4559411910355	38.300339683966	43.9604021653726	38.350034797119	33.8822429690139	35.5858932217465	16.365937013855	37.3289120278523	29.6271722053831	28.3547854912762	36.6643878782936	40.9278393768496	50.3280458826113	20.3198815508123	43.6369216620946	36.2092028417185	30.2191558711911	35.4954199841302	40.1702229158157	34.167220457098	25.5097068036547	22.0847172727956	43.5949838128896	44.6496250735419	27.3598712079305	27.8671178637301	41.4780799780343	58.4153861320612	32.9513644194033
4833419F23Rik	3.47934313381279	0.956096997389569	0.986270195433645	2.00080614459286	6.69327522075702	1.93693283237919	5.85665249702309	3.8191944053416	0.968873884566742	3.24402641131457	3.40800267372932	4.16236530687026	1.0066145632733	2.09073224486233	1.79643327527038	0	2.4063410553817	3.59281154465883	3.70990431647052	3.78398079693293	0	0	1.69078469866818	1.78372254870321	0.891637972868788	2.60384584549365	2.42458326131185	0	0.63036536607198	2.2683828393021	2.74982909087202	0.718032269769292	1.79743021009326	4.41736555452442	1.67834314084979	0	1.94962295943168	3.32769562351221	0	6.13257803076118	1.15953212743885	0.920196553033149	2.0759516101376	1.94128804667573	3.03998568977005	3.34405414364762	0	0.871871434806883	1.17683444355012
4833420G17Rik	291.568954613511	287.78519621426	237.691117099509	274.110441809222	318.408664073155	275.044462197846	305.717260344605	282.620385995279	375.923067211896	249.790033671222	344.208270046662	280.959658213743	209.375829160846	211.163956731096	220.961292858257	295.344354182285	259.884833981224	241.616576378307	301.42972571323	234.606809409842	209.646905202742	264.454726389289	223.1835802242	301.449110730842	356.655189147515	326.34867930187	227.910826563314	271.671526424925	262.231992285944	217.764752573001	225.485985451505	229.052294056404	228.273636681844	235.887320611604	197.205319049851	253.46441989203	231.030320692655	261.77872238296	243.455896459489	282.974671990837	292.20209611459	306.425452160039	319.69654796119	301.870291258077	340.478397254246	290.932710497343	284.421119849378	304.283130747602	218.891206500322
4833422C13Rik	8.35042352115069	5.73658198433741	6.90389136803552	7.00282150607501	10.5180039183325	9.68466416189597	10.5419744946416	20.3690368284885	12.5953604993676	9.7320792339437	5.11200401059399	15.262006125191	6.0396873796398	10.4536612243117	6.28751646344633	2.44086243125855	6.01585263845426	4.49101443082354	11.1297129494116	7.56796159386586	7.44308539181332	10.9429541954189	10.1447081920091	10.7023352922193	5.34982783721273	9.54743476681004	5.45531233795166	10.369142229959	9.4554804910797	7.93933993755734	2.74982909087202	7.89835496746221	7.18972084037304	7.95125799814395	10.0700588450988	9.71466417704644	10.7229262768743	14.4200143685529	13.3900743052719	9.63690833405329	10.4357891469496	12.8827517424641	11.4177338557568	13.5890163267301	12.1599427590802	12.2615318600413	4.23245714061575	14.821814391717	12.9451788790513
4833427F10Rik	0	0	0	0	0	0	0	0	0	0	0	0	0	0	0	0	0	0	0	0	0	0	0	0	0	0	0.606145815327962	0	0	0	0	0	0	0	0	0	0	0	0	0	0	0	0	0	0	0	0	0	0
4833438C02Rik	2.78347450705023	3.82438798955827	1.97254039086729	2.00080614459286	2.86854652318158	0.968466416189597	4.68532199761847	5.09225920712214	4.84436942283371	4.32536854841942	4.26000334216166	2.08118265343513	6.0396873796398	2.09073224486233	6.28751646344633	2.44086243125855	4.81268211076341	5.38921731698825	3.70990431647052	5.67597119539939	3.72154269590666	0	5.07235409600454	2.67558382305481	6.24146581008151	4.33974307582275	4.24302070729573	2.0738284459918	1.89109609821594	2.2683828393021	5.49965818174404	2.15409680930787	6.29100573532641	2.65041933271465	8.39171570424896	6.18205902175682	6.8236803580109	9.98308687053662	3.65183844689233	5.25649545493816	1.15953212743885	3.6807862121326	7.26583063548159	2.9119320700136	4.05331425302673	4.45873885819682	1.6929828562463	5.2312286088413	4.70733777420047
4833439F03Rik	45.2314607395662	31.5512009138558	14.7940529315047	63.0253935546751	98.4867639625675	62.9503170523238	67.9371689654679	61.1071104854656	46.5059464592036	34.6029483873554	18.7440147055113	20.8118265343513	68.4497903025844	42.8600110196778	41.3179653312187	65.9032856439809	69.7838906060694	61.9759991453649	66.7782776964694	48.2457551608948	39.6964554230044	47.4194681801484	49.0327562613772	40.1337573458222	51.7150024263897	45.1333279885566	32.7318740277099	38.3658262508482	17.0198648839435	20.4154455537189	48.580313938739	65.3409365490055	37.7460344119585	35.3389244361953	65.4553824931419	54.755379906989	66.2871806206773	34.3861881096261	59.6466946325748	57.8214500043197	57.9766063719425	70.8551345835525	64.3544999142655	44.6496250735419	58.7730566688877	24.5230637200825	40.6315885499112	40.1060860011166	48.2502121855548
4833439L19Rik	658.291720917379	574.614295431131	718.990972471128	518.208791449551	460.87980805784	663.399495089874	658.287740665395	710.370159393538	642.36338546775	935.360948595701	916.752719233188	845.653884845808	752.947693328428	878.10754284218	827.25752326201	580.925258639535	613.616969122334	606.286948161178	613.061688296754	604.490932310035	725.700825701798	632.867517635057	632.353477301899	613.600556753904	654.46227208569	736.888374274702	611.601127665914	958.10874204821	902.683204215075	950.452409667579	1009.18727635003	950.674725174542	1048.80052758942	730.632262718338	610.916903269325	635.86892795213	570.264715633768	654.446805957401	502.736426188844	639.540280350809	701.516937100504	544.756359395624	684.026055540339	782.339082810321	662.716880369871	982.03723351785	944.684433785435	839.612191719028	774.357063855978
4833447I15Rik	3.47934313381279	4.78048498694784	5.91762117260187	4.00161228918572	6.69327522075702	3.87386566475839	3.51399149821385	3.8191944053416	3.87549553826697	4.32536854841942	3.40800267372932	4.16236530687026	3.0198436898199	7.31756285701817	4.49108318817595	2.44086243125855	1.20317052769085	3.59281154465883	3.70990431647052	5.67597119539939	4.96205692787554	5.47147709770943	6.76313879467271	2.67558382305481	5.34982783721273	6.94358892131639	2.42458326131185	7.25839956097129	3.78219219643188	1.13419141965105	1.83321939391468	6.46229042792363	7.18972084037304	5.3008386654293	9.23088727467386	3.53260515528961	1.94962295943168	6.65539124702441	6.08639741148722	4.38041287911513	5.79766063719425	5.5211793181989	4.1519032202752	2.9119320700136	3.03998568977005	5.57342357274603	0	6.97497147845506	2.35366888710024
4921504A21Rik	0	0	0	0	0	0	0	1.27306480178053	0	0	0	0	0	0	0	0	0	0	0	0	0	0	0	0	0	0	0	0	0.63036536607198	0	0	0	0	0	0	0	0	0	0	0.876082575823026	0	0	0	0	1.01332856325668	0	0	0	0
4921504E06Rik	0	0	0	0	0	0	0	0	0	0	0	0	0	0	0	0	0	0	0	0	0	0	0	0	0	0	0	0	0	0	0	0	0	0	0	0.883151288822403	0	0	0	0	0	0	0	0	0	0	0	0	0
4921507G05Rik	0	0	0	0	0	0	0	0	0	0	0	0	0	0	0	0	0	0	0	0	0	0	0	0	0	0.867948615164549	0.606145815327962	0	0	0	0	0	0	0	0	0	0	0	0	0.876082575823026	0	0	0	0	0	0	0	0	0
4921507P07Rik	4.17521176057534	5.73658198433741	3.94508078173458	2.00080614459286	4.7809108719693	2.90539924856879	7.02798299642771	3.8191944053416	2.90662165370023	3.24402641131457	4.26000334216166	5.54982040916035	9.0595310694597	5.22683061215583	7.18573310108152	4.8817248625171	6.01585263845426	8.98202886164709	5.56485647470579	5.67597119539939	7.44308539181332	3.64765139847295	5.07235409600454	8.02675146916444	8.02474175581909	3.4717944606582	4.84916652262369	2.0738284459918	1.26073073214396	4.5367656786042	1.83321939391468	6.46229042792363	8.9871510504663	5.3008386654293	10.0700588450988	2.64945386646721	1.94962295943168	7.76462312152848	10.955515340677	2.62824772746908	4.6381285097554	6.44137587123205	4.1519032202752	3.88257609335147	2.02665712651337	3.34405414364762	4.23245714061575	0.871871434806883	3.53050333065035
4921509C19Rik	0	0	0	0	0	0	0	0	0	0	0	0	0	0	0	0	0	0	0	0	0	0	0	0	0	0	0	0	0	0	0	0	0	0	0	0.883151288822403	0	0	0	0	0	0	0	0	0	0	0	0	1.17683444355012
4921511C10Rik	0.695868626762557	0	0	0	0.956182174393859	0	0	1.27306480178053	0	0	0	0	1.0066145632733	1.04536612243117	0	0	0	0	0	0	1.24051423196889	1.82382569923648	0	0	0	0.867948615164549	0	0	0.63036536607198	0	0.916609696957339	0	0	0.883473110904883	0.839171570424896	0	0	0	0	0	0	2.76058965909945	0	0	0	0	0	0	0
4921511I17Rik	0	0	0	0	0	0	0	0	0	0	0	0	0	0	0	0	0	0.898202886164709	0	0	0	0	0	0	0	0	0	0	0	0	0	0	0	0	0	0	0	0	0	0	0	0	0	0	0	0	0	0	0
4921513H07Rik	0	0	0	0	0	0	0	0	0	0	0	0	0	0	0	0	0	0	0	0	0	0	0	0	0	0	0	0	0.63036536607198	0	0	0	0	0	0	0	0	0	0	0	0	0	0	0	0	0	0	0	0
4921513I03Rik	0	0	0	0	0	0.968466416189597	0	0	0	0	0	0	0	0	0	0	0	0	0	0	0	0	0	0	0	0	0.606145815327962	0	0	0	0	0	0	0	0.839171570424896	0	0	0	0	0	0	0	2.0759516101376	0	0	0	0	0.871871434806883	0
4921517D16Rik	0.695868626762557	0	0	0	0	0	0	0	0	1.08134213710486	0	0	0	0	0	0	0	0	0	0	0	0	0	0	0	0	0	0	0	0	0	0	0	0	0	0	0	0	0	0	0	0	0	0	1.01332856325668	0	0	0	1.17683444355012
4921517D22Rik	0	0	0	0	0	0	0	0	0	0	0	0	0	0	0	0	0	0	0	0	0	0	0	0	0	0	0	0	0	0	0	0	0	0	0	0	0	0	0	0	0	0	0	0	0	0	0	0	1.17683444355012
4921518K17Rik	1.39173725352511	0	0	1.00040307229643	0	0	0	1.27306480178053	0.968873884566742	0	0	0	1.0066145632733	2.09073224486233	0.89821663763519	2.44086243125855	0	0	1.85495215823526	0	1.24051423196889	0	1.69078469866818	0.891861274351604	0	0	0	0	0	0	0.916609696957339	0	0	0	0	0	0	0	0	0	0	2.76058965909945	0	0	0	1.11468471454921	0.846491428123149	1.74374286961377	0
4921522P10Rik	9.7421607746758	15.2975519582331	14.7940529315047	13.0052399398536	9.56182174393859	11.6215969942752	17.5699574910693	12.7306480178053	10.6576127302342	10.8134213710486	8.52000668432331	4.16236530687026	13.0859893225529	7.31756285701817	14.371466202163	7.32258729377565	13.2348758045994	12.5748404063059	11.1297129494116	6.62196639463262	9.92411385575109	12.7667798946553	6.76313879467271	7.13489019481283	16.0494835116382	5.20769169098729	11.5167704912313	12.4429706759508	5.67328829464782	6.80514851790629	12.8325357574027	5.74425815815433	5.39229063027978	11.4851504417635	6.71337256339917	13.2472693323361	15.5969836754535	13.3107824940488	7.30367689378467	10.5129909098763	4.6381285097554	13.8029482954972	10.379758050688	8.7357962100408	12.1599427590802	12.2615318600413	11.8508799937241	11.3343286524895	4.70733777420047
4921524J17Rik	105.076162641146	89.8731177546195	108.489721497701	84.0338580729002	122.391318322414	110.405171445614	100.734422948797	85.2953417192958	98.8251362258077	115.70360867022	146.544114970361	103.365405120612	162.064944687001	154.714186119813	122.157462718386	119.602259131669	143.177292795211	73.6526366655061	87.1827514370573	95.5455151225564	73.1903396861643	98.4865877587697	84.5392349334089	82.0512372403476	74.0059517481094	93.7384504377713	84.2542683305867	101.617593853598	103.379920035805	108.882376286501	131.0751866649	100.524517767701	127.617544916621	91.8812035341078	90.6305296058888	96.263490481642	64.3375576612456	80.973926838797	65.733092044062	96.3690833405329	84.645845303036	69.9349380305193	77.8481853801599	80.563453937043	64.8530280484278	117.041895027667	82.1096685279455	96.777729263564	111.799272137261
4921525O09Rik	0	0	0	0	0.956182174393859	0	0	0	0	0	0	0	0	0	0	0	0	0	0	0	0	0	0	0	0	0	0	0	0	0	0	0.718032269769292	0	0	0	0	0	0	0	0	0	0	0	0	0	0	0	0	0
4921528I07Rik	0	0	0	0	0	0	0	0	0	0	0	0	0	0	0	0	0	0.898202886164709	0	0	0	0	0	0	0	0	0	0	0.63036536607198	0	0	0	0	0	0	0	0	0	0	0	0	0	0	0	0	0	0	0	0
4921529L05Rik	0	0	0	0	0	0	0	0	0	0	0	0	0	0	0	0	0	0	0.927476079117631	0	0	0	0	0	0	0	0	0	0	0	0.916609696957339	0	0	0.883473110904883	0	0	0	0	0	0	0	0	1.0379758050688	0	0	0	0	0	0
4921531C22Rik	14.6132411620137	18.1658429504018	17.7528635178056	14.00564301215	15.2989147903017	15.4954626590335	11.7133049940462	10.1845184142443	11.6264866148009	9.7320792339437	12.780010026485	18.7306438809162	23.1521349552859	11.4990273467428	12.5750329268927	7.32258729377565	8.42219369383596	15.2694490648	19.4769976614703	18.9199039846646	14.8861707836266	9.11912849618238	18.59863168535	11.5941965665709	12.482931620163	8.67948615164549	23.0335409824626	16.5906275679344	8.82511512500772	10.2077227768594	14.6657551513174	11.4885163163087	14.3794416807461	16.7859891071928	18.4617745493477	16.7798744876257	10.7229262768743	15.529246243057	3.65183844689233	15.7694863648145	15.073917656705	23.0049138258287	12.4557096608256	9.70644023337867	6.0799713795401	12.2615318600413	14.3903542780935	14.821814391717	20.006185540352
4921536K21Rik	0	0	0	0	0	0	0	0	0	0	0	0	0	0	0	0	0	0	0	0	0	0	0	0	0	0	1.21229163065592	0	0	0	0	0	0	0	0	0	0	0	0	0	0	0	0	0	0	0	0	0	0
4922502B01Rik	0	0	0	0	0	0	0	0	0	0	0	0	0	0	0	0	0	0	0	0	0	0	0	0	0	0	0	0	0.63036536607198	0	0	0	0	0	0	0	0	0	0	0	0	0	0	0	0	0	0	0	0
4922502N22Rik	0	0	0	0	0	0	0	0	0	0	0	0	0	0	0	0	0	0	0	0	0	0	0	0	0	0	0	0	0	0	0	0	0	0	0	0.883151288822403	0	0	0	0	0	0	0	0	0	0	0	0	0
4930401C15Rik	0	0	0	0	0.956182174393859	0	0	0	0.968873884566742	1.08134213710486	0	0	0	0	0	0	1.20317052769085	0.898202886164709	0	0.945995199233232	0	0	0	0	0.891637972868788	0	0.606145815327962	0	0.63036536607198	0	0	0	0	0.883473110904883	0	0	0	0	1.21727948229744	1.75216515164605	0	0	1.0379758050688	0.970644023337867	1.01332856325668	0	0	0	1.17683444355012
4930401G09Rik	0	0	0	0	0	0	0	1.27306480178053	0	0	0	0	0	0	0	0	0	0	0	0	0	0	0	0	0	0	0	0	0	0	0	0	0	0	0	0	0	0	0	0	0	0	0	0	0	0	0	0	0
4930401O12Rik	0	0	0	0	0	0	0	0	0	0	0	0	0	0	0	0	0	0	0	0	0	0	0	0	0	0	0	0	0	0	0	0.718032269769292	0	0	0.839171570424896	0	0	0	0	0	0	0	0	0	0	0	0	0	0
4930402H24Rik	615.843734684863	474.224110705226	377.741484851086	374.150749038865	384.385234106331	430.967555204371	377.168420808287	360.277338903891	331.354868521826	328.728009679876	374.880294110226	368.369329658018	465.055928232265	395.148394278981	398.808187110024	468.645586801642	512.550644796303	474.251123894966	490.634845853227	439.887767643453	471.395408148177	439.541993515991	458.202653339076	391.527099440354	358.438465093253	359.330726678123	366.718218273417	379.510605616499	363.720816223532	330.049703118455	454.63840969084	408.560361498727	397.232076430611	480.609372332256	391.893123388427	529.890773293442	458.161395466446	460.331227919189	381.0084779591	461.695517458735	429.026887152374	456.417490304442	446.329596179584	369.815372891727	356.691654266353	329.946675506565	341.982536961752	320.848688008933	440.136081887744
4930403D09Rik	0	0	0	0	0	0	0	0	0	0	0	0	0	0	0	0	0	0	0	0	0	0	0	0	0	0	0	0	0	0	0	0	0	0	0	0	0	0	0	0	0	0	0	0	0	0	0	0	0
4930404H11Rik	25.0512705634521	21.0341339425705	11.8352423452037	37.0149136749679	26.7731008830281	17.4323954914127	64.423177467254	70.0185640979294	48.4436942283371	47.5790540326137	43.4520340900489	37.4612877618324	23.1521349552859	20.9073224486233	34.1322322301372	29.2903491751026	49.3299916353249	43.113738535906	21.3319498197055	16.0819183869649	19.8482277115022	18.2382569923648	23.6709857813545	18.7290867613837	27.6407771589324	19.0948695336201	11.5167704912313	41.4765689198359	25.2146146428792	29.4889769109273	38.4976072722082	14.3606453953858	17.9743021009326	25.6207202162416	12.5875735563734	19.4293283540929	18.521418114601	25.5123331135936	23.1283101636514	21.0259818197526	18.5525140390216	29.4462896970608	28.0253467368576	33.0018967934875	29.3865283344438	46.8167580110666	52.4824685436353	47.0810574795717	20.006185540352
4930404H24Rik	0	0	0	0	0	0	0	0	0	0	0	0	0	0	0	0	1.20317052769085	0	0	0	0	3.64765139847295	0	0	0	0	0	0	0	0	0	0	0	0	0	0	0	0	0	0.876082575823026	0	0	0	0	0	0	0	0	0
4930404I05Rik	6.26281764086302	3.82438798955827	9.86270195433645	5.00201536148215	7.64945739515087	3.87386566475839	10.5419744946416	2.54612960356107	6.78211719196719	5.40671068552428	7.66800601589098	4.85609285801531	6.0396873796398	4.18146448972467	7.18573310108152	9.7634497250342	7.21902316614511	3.59281154465883	5.56485647470579	5.67597119539939	2.48102846393777	1.82382569923648	1.69078469866818	3.56744509740642	0.891637972868788	6.07564030615184	2.42458326131185	4.14765689198359	2.52146146428792	6.80514851790629	2.74982909087202	3.59016134884646	8.08843594541967	8.83473110904883	4.19585785212448	6.18205902175682	7.79849183772674	2.21846374900814	7.30367689378467	7.88474318240724	6.9571927646331	2.76058965909945	8.30380644055039	4.85322011668934	2.02665712651337	5.57342357274603	6.7719314249852	6.97497147845506	8.23784110485083
4930405A21Rik	1.39173725352511	2.86829099216871	1.97254039086729	1.00040307229643	0.956182174393859	0	1.17133049940462	1.27306480178053	0.968873884566742	5.40671068552428	2.55600200529699	1.38745510229009	3.0198436898199	6.272196734587	3.59286655054076	2.44086243125855	3.60951158307255	3.59281154465883	4.63738039558816	3.78398079693293	0	0	3.38156939733636	0.891861274351604	2.67491391860636	2.60384584549365	0.606145815327962	0	0.63036536607198	1.13419141965105	1.83321939391468	5.74425815815433	2.69614531513989	3.53389244361953	1.67834314084979	0.883151288822403	1.94962295943168	4.43692749801628	1.21727948229744	2.62824772746908	2.3190642548777	0	1.0379758050688	2.9119320700136	1.01332856325668	1.11468471454921	1.6929828562463	4.35935717403441	0
4930405H06Rik	0	0	0	0	0	0	0	0	0	0	0	0	0	0	0	0	0	0	0	0	0	0	0	0	0	0	0	0	0	0	0	0	0	0	0	0.883151288822403	0	0	0	0	0	0	0	0	0	0	0	0	0
4930405J17Rik	2.08760588028767	0.956096997389569	0	2.00080614459286	0.956182174393859	0.968466416189597	0	1.27306480178053	0.968873884566742	0	0	0	0	1.04536612243117	0	0	0	0.898202886164709	0.927476079117631	1.89199039846646	0	1.82382569923648	1.69078469866818	0.891861274351604	0	0.867948615164549	0	0	0.63036536607198	0	0	0	0	0.883473110904883	0.839171570424896	0.883151288822403	1.94962295943168	0	0	0	0	0	1.0379758050688	0.970644023337867	0	0	0	0.871871434806883	3.53050333065035
4930405O22Rik	2.08760588028767	0.956096997389569	0.986270195433645	0	0	0	0	0	1.93774776913348	2.16268427420971	0.852000668432331	0	0	0	0.89821663763519	0	0	0	0.927476079117631	0.945995199233232	0	0	0	0	1.78327594573758	1.7358972303291	0.606145815327962	1.0369142229959	0.63036536607198	0	0.916609696957339	0	0	0	1.67834314084979	0	0.974811479715842	0	1.21727948229744	0.876082575823026	0	0	1.0379758050688	0	0	0	0.846491428123149	0	0
4930407I02Rik	0	0	0	0	0	0	0	0	0.968873884566742	0	0	0.693727551145044	0	1.04536612243117	0	0	0	0	0.927476079117631	0	0	0	0	0	0	0	0	0	0	0	0	0	0	0	0	0	0	0	1.21727948229744	0.876082575823026	0	0	0	0	0	0	0.846491428123149	0	0
4930407I10Rik	0	0	0	0	0	0	0	0	0	0	0	0	0	0	0	2.44086243125855	0	0	0	0	0	0	0	0	0	0	0	0	0	0	0	0	0	0	0	0	0	0	0	0	0	0	0	0	0	0	0	0	2.35366888710024
4930412C18Rik	50.7984097536667	56.4097228459846	47.340969380815	63.0253935546751	61.195659161207	44.5494551447215	66.7658384660632	58.5609808819046	53.2880636511708	42.1723433470894	46.0080360953459	43.0111081709927	43.2844262207519	37.633180407522	35.9286655054076	36.6129364688782	67.3775495506877	64.670607803859	60.285945142646	38.7858031685625	48.3800550467866	47.4194681801484	49.0327562613772	57.0791215585027	64.1979340465527	43.3974307582275	27.8827075050862	19.7013702369221	30.257537571455	46.501848205693	22.9152424239335	27.2852262512331	27.8601682564455	48.5910210997686	32.727691246571	52.9890773293442	56.5390658235189	65.4446805957401	69.3849304909543	36.7954681845671	57.9766063719425	55.211793181989	55.0127176686464	69.8863696803264	55.7330709791176	51.2754968692635	32.1666742686797	41.8498288707304	37.6587021936038
4930412E21Rik	0	0	0	0	0	0	0	0	0	0	0	0	0	0	0	0	0	0	0	0	0	0	0	0	0	0	0	0	0	0	0	0	0	0	0	0	0	0	0	0	0	0	0	0	0	0	0	0	1.17683444355012
4930412M03Rik	3.47934313381279	5.73658198433741	3.94508078173458	4.00161228918572	7.64945739515087	4.84233208094798	3.51399149821385	5.09225920712214	6.78211719196719	6.48805282262914	6.81600534745865	7.63100306259548	2.0132291265466	6.272196734587	3.59286655054076	2.44086243125855	8.42219369383596	3.59281154465883	3.70990431647052	6.62196639463262	7.44308539181332	9.11912849618238	8.45392349334089	6.24302892046123	5.34982783721273	6.94358892131639	6.66760396860758	9.33222800696308	1.89109609821594	13.6102970358126	8.24948727261605	5.02622588838504	5.39229063027978	5.3008386654293	4.19585785212448	5.29890773293442	6.8236803580109	6.65539124702441	2.43455896459489	9.63690833405329	2.3190642548777	5.5211793181989	6.2278548304128	5.8238641400272	4.05331425302673	5.57342357274603	7.61842285310835	4.35935717403441	2.35366888710024
4930412O13Rik	0	0	0	0	1.91236434878772	0	1.17133049940462	0	0	0	0	0	0	0	0	0	0	0	0	0	0	0	0	0	0	0	0	0	0.63036536607198	0	0	1.43606453953858	0	0	0	0	0	0	0	1.75216515164605	0	0	1.0379758050688	0	0	0	0	0	1.17683444355012
4930413E15Rik	0	0	0	0	0	0	0	0	0	0	0	0	0	0	0	0	0	0	0	0	0	0	0	0	0	0	0	0	0	0	0	0	0	0	0	1.76630257764481	0	0	0	0	0	0	0	0	0	0	0	0	0
4930413G21Rik	0	0.956096997389569	0	0	0	0	0	0	0.968873884566742	0	0	0	0	0	0.89821663763519	0	0	0	0.927476079117631	0	0	0	0	0	0	0	0.606145815327962	0	0	0	0	0	0.89871510504663	0.883473110904883	0	0.883151288822403	0	0	1.21727948229744	0	0	0	1.0379758050688	0	1.01332856325668	0	0	0	0
4930414N06Rik	0	0	0	0	0	0	0	1.27306480178053	0.968873884566742	0	0	0.693727551145044	1.0066145632733	2.09073224486233	0	0	0	0	0	0	0	0	0	0	0	0	0	0	0	0	0	0	0	0	0	0	0	0	0	0	0	0	0	0	0	1.11468471454921	0	0	0
4930417H01Rik	0	0.956096997389569	0	2.00080614459286	0.956182174393859	0	1.17133049940462	5.09225920712214	1.93774776913348	3.24402641131457	2.55600200529699	2.08118265343513	1.0066145632733	3.1360983672935	0.89821663763519	0	1.20317052769085	0.898202886164709	2.78242823735289	0.945995199233232	1.24051423196889	0	0	0	1.78327594573758	4.33974307582275	2.42458326131185	0	0.63036536607198	0	3.66643878782936	1.43606453953858	0.89871510504663	1.76694622180977	0	1.76630257764481	2.92443443914753	0	1.21727948229744	0.876082575823026	0	0	4.1519032202752	0	0	4.45873885819682	4.23245714061575	0.871871434806883	0
4930417O22Rik	0	0	0	0	0	0	0	0	0	0	0	0	0	0	0	0	0	0	0	0	0	0	0	0	0	0	0	0	0	0	0	0	0	0	0	2.64945386646721	0	0	0	0	0	0	0	0	0	0	0	0	0
4930422M22Rik	2.08760588028767	0.956096997389569	0	1.00040307229643	0.956182174393859	0.968466416189597	2.34266099880924	0	0.968873884566742	2.16268427420971	0.852000668432331	0	1.0066145632733	0	0.89821663763519	0	0	2.69460865849413	0	0.945995199233232	0	1.82382569923648	0	0.891861274351604	0	1.7358972303291	0.606145815327962	1.0369142229959	0	1.13419141965105	0	1.43606453953858	0.89871510504663	0	1.67834314084979	0	0.974811479715842	2.21846374900814	2.43455896459489	0.876082575823026	0	1.8403931060663	1.0379758050688	0	0	0	0.846491428123149	0	2.35366888710024
4930426D05Rik	0	0	0	0	0	0	0	0	0	0	0	0.693727551145044	0	0	0	0	0	0	0.927476079117631	0	0	0	0	0	0	0	0	0	0	0	0	0	0	0	0.839171570424896	0	0	0	1.21727948229744	0	0	3.6807862121326	1.0379758050688	0	0	0	0	0	0
4930426I24Rik	0	0	0	0	0.956182174393859	0	0	0	0	1.08134213710486	0	0	0	0	0	0	0	0.898202886164709	1.85495215823526	0	0	0	0	0	0.891637972868788	0.867948615164549	0.606145815327962	3.11074266898769	0	0	0	0	0	0	0	0	0	0	1.21727948229744	0	0	0.920196553033149	0	0.970644023337867	1.01332856325668	2.22936942909841	0.846491428123149	0	1.17683444355012
4930426L09Rik	0	0	0.986270195433645	0	0.956182174393859	0	0	0	0	0	1.70400133686466	0	0	0	0	0	0	0	1.85495215823526	0.945995199233232	0	0	1.69078469866818	0	0	0	1.21229163065592	0	0	0	0	0	0.89871510504663	0	0	0.883151288822403	0	0	1.21727948229744	0	0	1.8403931060663	1.0379758050688	0	1.01332856325668	0	0	0	1.17683444355012
4930428D20Rik	0	0	0	0	0	0	0	0	0	0	0	0	0	0	0	0	0	0	0	0	0	0	0	0	0	0	0	0	0	0	0	0	0	0	0	0.883151288822403	0	0	0	0	0	0	0	0	0	0	0	0	0
4930428E07Rik	0	0	0	0	0	0	0	0	0	0	0	0	0	0	0	0	0	0	0	0	0	0	0	0	0	0	0	0	0	0	0	0	0	0	0	0	0.974811479715842	0	0	0	0	0	0	0	0	0	0	0	0
4930428G15Rik	0	0	0	0	0	0	0	0	0.968873884566742	0	0	0	0	0	0	0	0	0	0	0	1.24051423196889	0	0	0	0.891637972868788	0	0	0	0	0	0	0.718032269769292	0	0	0	0	0.974811479715842	0	0	0.876082575823026	0	0	0	0	0	0	0.846491428123149	0	0
4930428O21Rik	0	0	0	0	0	0	0	0	0	0	0	0	1.0066145632733	0	0	0	0	0	0	0	0	0	0	0	0	0	0	0	0	0	0	0	0	0	0	0	0	0	0	0	0	0	0	0	0	0	0	0	0
4930429B21Rik	0	0.956096997389569	0.986270195433645	1.00040307229643	0.956182174393859	1.93693283237919	1.17133049940462	0	0	1.08134213710486	0.852000668432331	0	0	0	1.79643327527038	0	1.20317052769085	3.59281154465883	0.927476079117631	0.945995199233232	1.24051423196889	0	0	0	0.891637972868788	0	3.03072907663981	0	0	0	0	0	1.79743021009326	0	0.839171570424896	0	0.974811479715842	1.10923187450407	0	0	1.15953212743885	0.920196553033149	0	0.970644023337867	0	0	0.846491428123149	0.871871434806883	1.17683444355012
4930429C20Rik	0	0	0	0	0	0	0	0	0	0	0	0	0	0	0	0	0	0	0	0	0	0	0	0	0	0	0	0	0	0	0	0	0	0	0	0	0.974811479715842	0	0	0	0	0	0	0	0	0	0	0	0
4930429F24Rik	2.08760588028767	2.86829099216871	8.87643175890281	2.00080614459286	3.82472869757544	2.90539924856879	1.17133049940462	1.27306480178053	3.87549553826697	2.16268427420971	2.55600200529699	3.46863775572522	2.0132291265466	4.18146448972467	2.69464991290557	2.44086243125855	1.20317052769085	0	1.85495215823526	0.945995199233232	0	5.47147709770943	0	0	0.891637972868788	0.867948615164549	0.606145815327962	1.0369142229959	1.26073073214396	1.13419141965105	1.83321939391468	1.43606453953858	0.89871510504663	2.65041933271465	0.839171570424896	0	0.974811479715842	2.21846374900814	1.21727948229744	2.62824772746908	1.15953212743885	3.6807862121326	0	0	0	1.11468471454921	0.846491428123149	0.871871434806883	2.35366888710024
4930429P21Rik	0	0.956096997389569	0	0	0	0	0	0	0	0	0	0	0	1.04536612243117	0	0	0	0.898202886164709	0	0.945995199233232	0	0	0	0	0	0.867948615164549	0	0	0	0	0	0	0.89871510504663	0.883473110904883	0	0	0	1.10923187450407	1.21727948229744	2.62824772746908	0	0.920196553033149	2.0759516101376	0	1.01332856325668	0	0	0	0
4930430E12Rik	0	0	0	1.00040307229643	0	0.968466416189597	0	0	0	0	0	0.693727551145044	0	0	0	0	0	2.69460865849413	0.927476079117631	0.945995199233232	0	0	0	0	0.891637972868788	2.60384584549365	0	2.0738284459918	10.0858458571517	0	0	0	0.89871510504663	0	0	0	0.974811479715842	0	0	1.75216515164605	0	0	0	0	1.01332856325668	0	1.6929828562463	0.871871434806883	0
4930430F08Rik	37.5769058451781	35.375588903414	46.3546991853813	31.0124952411893	20.079825662271	20.3377947399815	31.6259234839247	31.8266200445134	18.4086038067681	24.8708691534117	33.2280260688609	36.0738326595423	43.2844262207519	39.7239126523843	44.9108318817595	29.2903491751026	34.8919453030347	46.7065500805648	29.6792345317642	21.7578895823643	37.2154269590666	34.6526882854931	21.9802010826863	26.7558382305481	31.2073290504076	18.2269209184555	33.9441656583659	22.8121129059098	30.887902937527	35.1599340091825	40.3308266661229	28.0032585210024	26.0627380463523	30.9215588816709	27.6926618240216	33.5597489752513	18.521418114601	31.0584924861139	27.9974280928412	19.2738166681066	22.0311104213381	28.5260931440276	17.6455886861696	17.4715924200816	31.4131854609572	39.0139650092222	20.3157942749556	22.668657304979	37.6587021936038
4930430F21Rik	0.695868626762557	0.956096997389569	0	0	0	0	0	0	0	0	0	0	0	0	0	0	0	0	0	0	0	0	0	0	0	0	0	0	0.63036536607198	0	0	0	0	0	0.839171570424896	0	0	0	0	0	0	0	0	0	0	0	0	0	0
4930430J02Rik	0	0	0	1.00040307229643	0	0	0	0	0	0	0	0	0	0	0	0	0	0	0	0	0	0	0	0	0	0	0	0	0	0	0	0	0	0	0	0	0	0	0	0	0	0	0	0	0	0	0	0.871871434806883	0
4930431P03Rik	0	0	0	2.00080614459286	0	0	2.34266099880924	0	0.968873884566742	0	0	0	0	1.04536612243117	0	0	0	0.898202886164709	0.927476079117631	2.8379855976997	0	1.82382569923648	0	0	0	0	0	0	1.26073073214396	0	0	0	0.89871510504663	0.883473110904883	0	0.883151288822403	0	0	2.43455896459489	0	0	0.920196553033149	0	0	0	0	0	0	1.17683444355012
4930432E11Rik	0	0	0	0	0	0	0	1.27306480178053	0	0	0	0	0	0	0	0	0	0	0	0	0	0	0	0	0	0	0	0	0	0	0	0	0	0	0	0	0	0	0	0	0	0	0	0	0	0	0	0	0
4930432J09Rik	0	0	0	0	0	0	0	0	0	0	0	0	1.0066145632733	0	0	0	0	0	0	0	0	0	0	0	0	0	0	0	0	0	0	0	0	0	0	1.76630257764481	0	0	0	0	0	0	0	0	0	0	0.846491428123149	0	0
4930432K21Rik	0.695868626762557	0.956096997389569	0	3.00120921688929	0.956182174393859	1.93693283237919	2.34266099880924	0	0.968873884566742	0	0	1.38745510229009	0	1.04536612243117	0	2.44086243125855	0	4.49101443082354	0	0.945995199233232	1.24051423196889	0	0	0.891861274351604	1.78327594573758	0.867948615164549	1.81843744598389	1.0369142229959	0	0	0	0.718032269769292	0	0	0	2.64945386646721	2.92443443914753	0	0	0.876082575823026	0	0.920196553033149	2.0759516101376	0.970644023337867	0	0	0.846491428123149	0	1.17683444355012
4930432M17Rik	0	0	0	1.00040307229643	0	0	1.17133049940462	0	0	0	0	0	0	0	0	0	0	0	0.927476079117631	0	0	0	1.69078469866818	0	0	0	0.606145815327962	1.0369142229959	0	0	0	0	0	0	0	0	0	0	0	0	0	0	0	0	0	0	0.846491428123149	0	0
4930433N12Rik	0	0	0	1.00040307229643	0.956182174393859	0	0	0	0	0	0	0	1.0066145632733	0	0	0	0	0	0.927476079117631	0	0	0	0	0	0.891637972868788	0	0	0	0	0	0	0	0	0	0	0	0	0	0	0	0	0	0	0	0	0	0	0	0
4930437M23Rik	0	0	0	0	0	0	0	0	0	0	0	0	0	0	0	0	0	0	0	0	0	0	0	0	0	0	0	0	0	0	0	0	0	0	0	0	0.974811479715842	0	0	0	0	0	0	0	0	0	0	0	0
4930438A08Rik	0	0	0	0	0	0	0	0	0	0	0	0	0	0	0	0	0	0	5.56485647470579	7.56796159386586	1.24051423196889	0	0	0	0	0	6.06145815327962	0	0	0	0	0	0	1.76694622180977	0	0	0	0	1.21727948229744	0	0	0	1.0379758050688	0	0	0	0	0	2.35366888710024
4930438E09Rik	0	0	0	0	0	0	0	0	0	0	0	0	0	0	0	0	0	0	0	0	0	0	0	0	0	0	0	0	0	0	0	0	0	0	0	0	0	0	0	0	0	0.920196553033149	0	0	0	0	0	0	0
4930439A04Rik	1.39173725352511	1.91219399477914	2.95881058630094	2.00080614459286	2.86854652318158	1.93693283237919	1.17133049940462	1.27306480178053	0	4.32536854841942	3.40800267372932	0.693727551145044	1.0066145632733	1.04536612243117	0	0	2.4063410553817	2.69460865849413	1.85495215823526	1.89199039846646	0	0	1.69078469866818	0	1.78327594573758	0.867948615164549	0.606145815327962	1.0369142229959	1.26073073214396	0	0.916609696957339	2.87212907907717	1.79743021009326	0.883473110904883	0.839171570424896	1.76630257764481	0.974811479715842	2.21846374900814	1.21727948229744	0	1.15953212743885	1.8403931060663	0	0	0	1.11468471454921	0	1.74374286961377	2.35366888710024
4930439D14Rik	0	0	0	1.00040307229643	0.956182174393859	0	0	0	0	0	0	0	0	0	1.79643327527038	2.44086243125855	2.4063410553817	0	0	0	0	0	0	0.891861274351604	0.891637972868788	0	0	0	0	0	0	0	0.89871510504663	0.883473110904883	0	0	0	0	0	0.876082575823026	0	0	0	0	0	0	0	0	0
4930440I19Rik	0	0	0	0	0	0	0	0	0	0	0	0	0	0	0	0	0	0	0	0	0	0	0	0	0	0	0	0	0	0	0	0	0	0	0	0	0	0	0	0	0	0	0	0	0	0	0	0	0
4930442L01Rik	1.39173725352511	0.956096997389569	4.93135097716823	3.00120921688929	2.86854652318158	0.968466416189597	1.17133049940462	1.27306480178053	0.968873884566742	3.24402641131457	2.55600200529699	0.693727551145044	3.0198436898199	2.09073224486233	1.79643327527038	0	1.20317052769085	0	1.85495215823526	3.78398079693293	2.48102846393777	1.82382569923648	3.38156939733636	2.67558382305481	5.34982783721273	1.7358972303291	1.21229163065592	1.0369142229959	0	3.40257425895315	3.66643878782936	2.87212907907717	0.89871510504663	2.65041933271465	1.67834314084979	1.76630257764481	0.974811479715842	0	2.43455896459489	0.876082575823026	4.6381285097554	0.920196553033149	2.0759516101376	2.9119320700136	3.03998568977005	0	0.846491428123149	1.74374286961377	1.17683444355012
4930443O20Rik	1.39173725352511	0	0.986270195433645	0	0	0	0	0	0	0	0	0	0	1.04536612243117	0.89821663763519	2.44086243125855	0	0	0.927476079117631	0	1.24051423196889	0	0	0	0	0.867948615164549	0	1.0369142229959	1.89109609821594	0	0	0	0.89871510504663	0	0	0.883151288822403	0	1.10923187450407	0	0.876082575823026	0	0.920196553033149	1.0379758050688	0	1.01332856325668	0	0	1.74374286961377	0
4930444A19Rik	0	0	0	0	0	0	1.17133049940462	0	0	0	0	0.693727551145044	0	0	0	0	1.20317052769085	0	0.927476079117631	0	0	1.82382569923648	1.69078469866818	0	0	0	0	0	0	0	0.916609696957339	0	0	0	0	0.883151288822403	0	0	0	0	0	0	0	0	1.01332856325668	0	1.6929828562463	0	0
4930444F02Rik	0	0	0	0	0	0	0	0	0	0	0	0	0	0	0	0	0	0	0	0	0	0	0	0	0	0	0	0	0	0	0	0	0	0	0	0	0.974811479715842	0	0	0	0	0	0	0	0	0	0	0	0
4930444P10Rik	0	0	0	0	0	0	0	0	0	0	0	0	0	0	0	0	0	0	0	0	0	0	0	0	0	0	0.606145815327962	0	0.63036536607198	0	0	0	0	0	0	0	0	0	0	0	0	0	0	0	0	0	0	0	0
4930445K14Rik	9.7421607746758	8.60487297650612	5.91762117260187	12.0048368675572	15.2989147903017	8.71619774570637	9.37064399523694	8.91145361246374	8.71986496110068	5.40671068552428	6.81600534745865	4.16236530687026	13.0859893225529	13.5897595916052	8.9821663763519	14.6451745875513	9.62536422152681	10.7784346339765	10.2022368702939	11.3519423907988	9.92411385575109	5.47147709770943	5.07235409600454	7.13489019481283	11.5912936472942	16.4910236881264	10.9106246759033	5.18457111497949	6.3036536607198	6.80514851790629	7.33287757565871	8.6163872372315	10.7845812605596	14.1355697744781	9.23088727467386	13.2472693323361	10.7229262768743	9.98308687053662	15.8246332698668	9.63690833405329	5.79766063719425	7.3615724242652	16.6076128811008	8.7357962100408	14.1865998855936	5.57342357274603	5.0789485687389	8.71871434806883	8.23784110485083
4930445N18Rik	0.695868626762557	0	0	0	0	0	0	0	0	0	0	0	0	0	0	0	0	0	0	0	0	0	0	0	0	0	0	0	0	0	0	0	0	0	0	0	0	0	0	0.876082575823026	0	0	0	0.970644023337867	0	0	0	0	0
4930447A16Rik	0.695868626762557	0	0.986270195433645	1.00040307229643	0	0	0	0	0	0	0.852000668432331	0	0	0	0	0	1.20317052769085	0	0.927476079117631	0	0	0	0	0	0	0.867948615164549	0	0	0	0	0	0	1.79743021009326	0	1.67834314084979	0	2.92443443914753	0	0	0	0	0	0	0	0	0	0	0	0
4930447C04Rik	0	0	0	0	0	0	0	0	0	0	0	0	0	0	0	0	0	0	0	0	0	0	0	0	0	0	0	0	0.63036536607198	1.13419141965105	0	0	0	0	0	0	0	0	0	0	0	0	0	0	0	0	0	0	0
4930447F24Rik	0	0	0	0	0	0	0	0	0	0	0	0	0	0	0	0	0	0	0	0	0	0	0	0	0	0	4.24302070729573	0	0	0	0	0	0	0	0	0	0	0	0	0	0	0	0	0	0	0	0	0	0
4930447K03Rik	0	0	0	0	0	0	0	0	0	0	0	0	0	0	0	0	0	0	0	0	0	0	1.69078469866818	0	0	0	0	0	0	0	0	0	0	0	0	0	0	0	0	0	0	0	0	0	0	0	0	0	0
4930447M23Rik	0	0	0	1.00040307229643	0	0	0	0	0	0	0	0	0	1.04536612243117	0	0	0	0	0	0	0	0	0	0	0	0	0	0	0	0	0	0	0	0	0	0	0	0	0	0	0	0	0	0.970644023337867	0	0	0	0	0
4930448E22Rik	0	0	0	0	0	0	0	0	0	0	0	0	0	0	0	0	0	0	0	0	0	0	0	0	0	0	0	0	0	0	0	0	0	0	0	0	0	1.10923187450407	0	0	0	0	0	0	0	0	0.846491428123149	0	0
4930448H16Rik	0	0	0	0	0	0	0	0	0	0	0	0	0	0	0	0	0	0	0	0	0	0	0	0	0	0	0	0	0	0	0	0	0	0.883473110904883	0	0	0	0	0	0	0	0	0	0	0	0	1.6929828562463	0	0
4930448I18Rik	0	0	0	0	0	0	0	0	0	0	0	0	0	0	0	0	0	0	0	0	0	0	0	0	0	0	0	1.0369142229959	0	1.13419141965105	0	0	0	0	0	0	0	1.10923187450407	0	0	0	0	0	0	0	0	0	0	0
4930449C09Rik	0	0	0	0	0	0	0	0	0	0	0	0	0	0	0	0	0	0	0	0	0	0	0	0	0	0	0	0	0	0	0	0	0	0	0	0	0.974811479715842	0	0	0	0	0	0	0	0	0	0	0	0
4930449E18Rik	0	0	0	0	0	0	0	0	0	0	0.852000668432331	0	0	0	0	4.8817248625171	0	0.898202886164709	0	0	1.24051423196889	0	0	0	0	0	0.606145815327962	1.0369142229959	0	0	0	0.718032269769292	0	0	0	0	0	0	1.21727948229744	0.876082575823026	1.15953212743885	0	0	0.970644023337867	1.01332856325668	0	0	0	0
4930449I24Rik	0	0	0	0	0	0	0	0	0	0	0	0	0	0	0	0	0	0	0	0	4.96205692787554	0	0	0	0	0	0	0	0	0	0	0	0	0	0	0	0	0	0	0	0	0	0	0	0	0	0	0	0
4930451E10Rik	2.08760588028767	1.91219399477914	6.90389136803552	0	2.86854652318158	0	1.17133049940462	2.54612960356107	0.968873884566742	3.24402641131457	4.26000334216166	2.08118265343513	2.0132291265466	1.04536612243117	1.79643327527038	0	0	1.79640577232942	0	3.78398079693293	3.72154269590666	1.82382569923648	1.69078469866818	3.56744509740642	2.67491391860636	0.867948615164549	1.21229163065592	2.0738284459918	1.89109609821594	2.2683828393021	2.74982909087202	2.15409680930787	1.79743021009326	2.65041933271465	1.67834314084979	0.883151288822403	0.974811479715842	3.32769562351221	4.86911792918978	1.75216515164605	1.15953212743885	0.920196553033149	1.0379758050688	2.9119320700136	2.02665712651337	1.11468471454921	2.53947428436945	4.35935717403441	2.35366888710024
4930451G09Rik	2.08760588028767	0.956096997389569	2.95881058630094	7.00282150607501	4.7809108719693	4.84233208094798	4.68532199761847	8.91145361246374	3.87549553826697	1.08134213710486	5.96400467902632	0	4.0264582530932	2.09073224486233	0.89821663763519	4.8817248625171	3.60951158307255	7.18562308931767	1.85495215823526	0.945995199233232	4.96205692787554	0	3.38156939733636	4.45930637175802	1.78327594573758	6.07564030615184	3.03072907663981	1.0369142229959	1.26073073214396	1.13419141965105	0.916609696957339	2.87212907907717	0.89871510504663	3.53389244361953	4.19585785212448	3.53260515528961	3.89924591886337	2.21846374900814	4.86911792918978	5.25649545493816	8.11672489207195	5.5211793181989	6.2278548304128	1.94128804667573	9.11995706931015	5.57342357274603	3.3859657124926	2.61561430442065	3.53050333065035
4930452N14Rik	0	0	0	0	0	0	0	0	0	0	0	0	0	0	0	0	0	0	0	0	0	0	0	0	0	0	0	0	0	0	0	0	0	0	0	0.883151288822403	0	0	0	0	0	0	0	0	0	0	0	0	0
4930453H23Rik	0	0	0	0	0.956182174393859	0	0	0	0	0	0	0	0	0	0	0	0	0	0	0	0	0	0	0	0	0	0	0	0	0	0	0	0	0	0	0	0	0	0	0	0	0	0	0	0	0	0	0	0
4930453L07Rik	0	0	0	0	0	0	0	0	0	0	0	0	0	0	0	0	0	0	0	0	0	0	0	0	0	0	0	0	0	0	0	0	0	0	0	0	0	0	0	0	0	0	0	0	0	0	0	0.871871434806883	0
4930453N24Rik	247.033362500708	286.829099216871	263.334142180783	226.091094338993	249.563547516797	223.715742139797	217.867472889259	208.782627492008	221.872119565784	251.952717945431	271.788213229914	238.642277593895	263.733015577605	258.205432240498	242.518492161501	280.699179594733	246.649958176625	240.718373492142	191.98754837735	253.526713394506	243.140789465902	257.159423592343	272.216336485577	218.506012216143	217.559665379984	210.043564869821	226.698534932658	254.043984633995	242.06030057164	248.38792090358	250.234447269354	240.540810372713	244.450508572683	242.071632387938	291.192534937439	240.217150559694	200.811164821464	206.317128657757	215.458468366648	247.931368957916	255.097068036547	196.001865796061	215.89896745431	257.220666184535	210.77234115739	210.6754110498	256.486902721314	220.583473006141	274.202425347177
4930455B14Rik	0	0	0	0	0	0	0	0	0	0	0	0	0	0	0	0	0	0	0	0	0	0	0	0	0	0	0	0	0.63036536607198	0	0	0	0	0	0	0	0	0	0	0	0	0	0	0	0	0	0	0	0
4930455C13Rik	0.695868626762557	2.86829099216871	0	0	2.86854652318158	1.93693283237919	1.17133049940462	2.54612960356107	0	2.16268427420971	1.70400133686466	0	1.0066145632733	0	1.79643327527038	0	0	0.898202886164709	0.927476079117631	0.945995199233232	0	0	0	1.78372254870321	1.78327594573758	2.60384584549365	1.81843744598389	0	0.63036536607198	0	0.916609696957339	0	0.89871510504663	1.76694622180977	0.839171570424896	1.76630257764481	1.94962295943168	1.10923187450407	0	1.75216515164605	0	1.8403931060663	2.0759516101376	0	1.01332856325668	0	0.846491428123149	1.74374286961377	0
4930455F16Rik	0	0	0	0	0	0	0	0	0	0	0	0	0	0	0	0	0	0	0	0	0	0	0	0	0	0	0	0	0	0	0	0	0	0	0	0	0	0	0	0	0	0	0	0	0	0	0	0	0
4930455G09Rik	1.39173725352511	0.956096997389569	0.986270195433645	3.00120921688929	1.91236434878772	0	3.51399149821385	0	0.968873884566742	0	0	0.693727551145044	1.0066145632733	0	0	0	3.60951158307255	1.79640577232942	0.927476079117631	1.89199039846646	1.24051423196889	1.82382569923648	1.69078469866818	2.67558382305481	2.67491391860636	1.7358972303291	1.81843744598389	1.0369142229959	0.63036536607198	1.13419141965105	0	1.43606453953858	2.69614531513989	2.65041933271465	0.839171570424896	0	2.92443443914753	6.65539124702441	2.43455896459489	1.75216515164605	0	0	5.189879025344	3.88257609335147	3.03998568977005	3.34405414364762	1.6929828562463	2.61561430442065	1.17683444355012
4930455H04Rik	0	0	0	0	0	0	1.17133049940462	1.27306480178053	0	1.08134213710486	1.70400133686466	0.693727551145044	0	1.04536612243117	2.69464991290557	0	1.20317052769085	0	0	0.945995199233232	0	0	0	0.891861274351604	0.891637972868788	1.7358972303291	0.606145815327962	0	1.89109609821594	0	0.916609696957339	1.43606453953858	0.89871510504663	0	0.839171570424896	0	0	0	0	0	1.15953212743885	0	0	0.970644023337867	0	1.11468471454921	0	0.871871434806883	0
4930456A14Rik	0	0	0.986270195433645	0	0	0	0	0	0	0	1.70400133686466	0	0	0	0	0	0	0	0	0	0	1.82382569923648	0	0.891861274351604	0	0	0	1.0369142229959	0	0	0	0	0	0	0	0	0	0	0	0	0	0	0	0.970644023337867	0	0	0	0	0
4930459C07Rik	0	0.956096997389569	1.97254039086729	5.00201536148215	3.82472869757544	1.93693283237919	1.17133049940462	0	1.93774776913348	0	0	0	0	0	0.89821663763519	0	1.20317052769085	0.898202886164709	1.85495215823526	2.8379855976997	1.24051423196889	3.64765139847295	0	4.45930637175802	3.56655189147515	1.7358972303291	2.42458326131185	2.0738284459918	0	0	0	0	0	0.883473110904883	4.19585785212448	4.41575644411202	2.92443443914753	2.21846374900814	1.21727948229744	0.876082575823026	3.47859638231655	4.60098276516575	2.0759516101376	3.88257609335147	2.02665712651337	1.11468471454921	0	0	0
4930461C15Rik	0	0	0	0	0	0	0	0	0	0	0	0	0	0	0	0	0	0	0	0	0	0	0	0	0	0	0	0	0	0	0	0	0	0	0	1.76630257764481	0	0	0	0	0	0	0	0	0	0	0	0	0
4930463O16Rik	0	0	0	0	0	0	0	0	0	0	0	0	0	0	0	0	0	0	0	0	0	0	0	0	0	0	0	0	0	0	0	0	0	0	0	0.883151288822403	0	0	0	0	0	0	0	0	0	0	0	0	0
4930465K10Rik	0	0	0	0	0	0	0	0	0	0	0	0	0	0	0	0	0	0	0	0	0	0	0	0	0	0	0	0	0	0	0	0	0	0	0	0	0	0	0	0	0	0	0	0.970644023337867	0	0	0	0	0
4930467D21Rik	0	0	0	0	0	0	0	0	0	0	0	0	0	0	0	0	0	0	0	0	0	0	0	0	0	0	0	0	0.63036536607198	0	0	0	0	0	0	0	0	0	0	0	0	0	0	0	0	0	0	0	0
4930467E23Rik	43.8397234860411	51.6292378590367	33.5331866447439	45.0181382533394	61.195659161207	46.4863879771006	44.5105589773755	59.8340456836851	45.5370725746369	49.7417383068234	34.0800267372933	40.9299255175576	66.4365611760378	63.7673334683012	46.7072651570299	78.1075978002736	56.54901480147	47.6047529667296	28.7517584526466	35.0018223716296	28.5318273352844	23.7097340900742	32.1249092746954	36.5663122484158	45.4735366163082	51.2089682947084	20.0028119058227	45.6242258118195	28.3664414732391	37.4283168484846	40.3308266661229	65.3409365490055	49.4293307775647	37.98934376891	42.7977500916697	61.8205902175682	39.9672706683495	46.5877387291709	79.1231663493339	39.4237159120362	56.8170742445036	52.4512035228895	57.088669278784	38.8257609335147	46.6131139098075	41.2433344383206	38.0921142655417	30.5155002182409	31.7745299758532
4930469K13Rik	0	0	0.986270195433645	1.00040307229643	1.91236434878772	0	0	0	0	0	0.852000668432331	0	0	2.09073224486233	0	0	2.4063410553817	0	0.927476079117631	0.945995199233232	0	1.82382569923648	1.69078469866818	0	2.67491391860636	0	0.606145815327962	0	0	1.13419141965105	0	0	0.89871510504663	2.65041933271465	0	1.76630257764481	0.974811479715842	0	0	0	1.15953212743885	0	0	1.94128804667573	1.01332856325668	0	0	0	4.70733777420047
4930470G03Rik	1.39173725352511	0.956096997389569	0	2.00080614459286	0	0.968466416189597	1.17133049940462	1.27306480178053	0	1.08134213710486	1.70400133686466	2.08118265343513	0	3.1360983672935	1.79643327527038	0	0	0	0	0.945995199233232	0	3.64765139847295	0	0	1.78327594573758	1.7358972303291	0.606145815327962	0	1.89109609821594	2.2683828393021	0	2.87212907907717	0	1.76694622180977	0.839171570424896	0	0	1.10923187450407	0	0	0	0.920196553033149	1.0379758050688	0	0	0	0.846491428123149	0	0
4930470H14Rik	0	0	0	0	0	0	0	0	0	0	0	0	0	0	0	0	0	0	0	0	0	0	0	0	0.891637972868788	0	0	0	0	0	0	0	0	0	0	0	0	0	0	0	0	0	0	0	0	0	0	0	0
4930471C04Rik	0	0	0	0	0	0	0	0	0	0	0	0	0	0	0	0	0	0	0	0	0	0	0	0	0	0	0	0	0	0	0	0	0	0	0	0	0	0	0	0	0	0.920196553033149	0	0.970644023337867	0	0	0	0	0
4930471G03Rik	0	0	0	0	0	0	0	0	0	0	0	0	0	0	0	0	0	0	0	0	0	0	0	0	0	0	0	0	0	0	0	0	0	0	0	0	0.974811479715842	0	0	0	0	0	0	0	0	0	0	0	1.17683444355012
4930471M09Rik	0	0	0	0	0	0.968466416189597	0	0	0	0	0	0	0	0	0	0	0	0.898202886164709	0	0.945995199233232	0	0	0	0	0	0	0.606145815327962	0	0	0	0	0	0	0	0	0	0	0	1.21727948229744	0	1.15953212743885	0	0	0.970644023337867	0	0	0	0	0
4930473A02Rik	2.78347450705023	2.86829099216871	5.91762117260187	5.00201536148215	3.82472869757544	2.90539924856879	3.51399149821385	5.09225920712214	3.87549553826697	4.32536854841942	4.26000334216166	1.38745510229009	7.0463019429131	0	2.69464991290557	7.32258729377565	3.60951158307255	4.49101443082354	2.78242823735289	3.78398079693293	1.24051423196889	1.82382569923648	0	0.891861274351604	1.78327594573758	1.7358972303291	2.42458326131185	4.14765689198359	3.1518268303599	0	2.74982909087202	3.59016134884646	1.79743021009326	3.53389244361953	0	1.76630257764481	0	3.32769562351221	0	2.62824772746908	0	3.6807862121326	4.1519032202752	1.94128804667573	3.03998568977005	0	0.846491428123149	3.48748573922753	3.53050333065035
4930473H19Rik	0	0	0	2.00080614459286	0	0	0	1.27306480178053	0	0	0.852000668432331	0	0	0	0	0	1.20317052769085	0	0	0	0	0	0	0	0	0.867948615164549	0	0	0	0	0	0	0	0	0.839171570424896	0	0.974811479715842	1.10923187450407	0	0	0	1.8403931060663	0	0	0	0	0	0	0
4930474G06Rik	0	0	0	0	0	0	0	0	0	0	0	0	0	0	0	0	0	0	0	0	0	0	0	0	0	0	0.606145815327962	0	0	0	0	0	0	0	0	0	0	0	0	0	0	0	0	0	0	0	0	0	0
4930474M22Rik	0	0	1.97254039086729	0	0	0	0	0	0	0	0	0	0	0	0	0	0	0.898202886164709	0	0	0	0	0	0	0	0.867948615164549	0.606145815327962	0	0	0	0	0	0	0	0.839171570424896	0	0	0	0	0	0	0	1.0379758050688	0	0	0	0	0	0
4930474N09Rik	0	0	0	0	0	0.968466416189597	0	0	0.968873884566742	0	0	0	0	0	0	0	0	0	0	0	0	0	0	0	0	0	0	0	0	0	0	0	0	0.883473110904883	0	0	0	0	0	0	0	0	0	0	0	0	0.846491428123149	0	0
4930477N07Rik	0	0	1.97254039086729	0	1.91236434878772	0.968466416189597	1.17133049940462	0	0	0	0	0	0	0	0	0	0	0	0	0	0	1.82382569923648	0	0	0	0	0	0	0	0	0.916609696957339	0.718032269769292	0	0.883473110904883	0.839171570424896	0.883151288822403	0	0	0	0	1.15953212743885	0	1.0379758050688	0	1.01332856325668	0	0	0	0
4930478L05Rik	0	0.956096997389569	0.986270195433645	0	0	0.968466416189597	0	1.27306480178053	1.93774776913348	0	0	0	2.0132291265466	1.04536612243117	0.89821663763519	2.44086243125855	0	0.898202886164709	0	1.89199039846646	0	0	0	0	0	0	0	1.0369142229959	0.63036536607198	0	0.916609696957339	0	0	0	1.67834314084979	0	0	0	0	0	1.15953212743885	0	0	2.9119320700136	0	0	0	0.871871434806883	0
4930479D17Rik	0	0	0	1.00040307229643	0	0	1.17133049940462	0	0	0	0	0	0	1.04536612243117	1.79643327527038	0	0	0.898202886164709	0	0.945995199233232	0	0	0	0	0	0.867948615164549	0.606145815327962	0	0.63036536607198	0	0	0	0.89871510504663	0	0	0	0	0	0	0.876082575823026	0	0	0	0	0	0	0	0	0
4930479H17Rik	0	0.956096997389569	0	1.00040307229643	0	0	0	0	0	0	0	0	0	0	0	0	0	0	0.927476079117631	0.945995199233232	0	0	0	0	0	0	0	0	0	0	0	0	0	0	0	0	0.974811479715842	0	0	0	0	0	0	0	0	0	0	0	0
4930480G23Rik	18.788452922589	23.9024249347392	18.7391337132393	20.0080614459286	18.1674613134833	14.526996242844	25.7692709869016	20.3690368284885	12.5953604993676	12.9761056452583	16.1880127002143	18.7306438809162	9.0595310694597	19.8619563261922	12.5750329268927	12.2043121562927	21.6570694984353	17.0658548371295	12.0571890285292	19.8658991838979	16.1266850155955	21.8859083908377	13.5262775893454	18.7290867613837	13.3745695930318	13.0192292274682	13.3352079372152	17.6275417909303	18.9109609821594	35.1599340091825	15.5823648482748	20.1049035535402	20.6704474160725	9.71820421995371	26.0143186831718	20.3124796429153	13.6473607160218	17.7477099920651	24.3455896459489	16.6455689406375	17.3929819115827	16.5635379545967	22.8354677115136	14.559660350068	12.1599427590802	18.9496401473365	17.7763199905861	21.7967858701721	18.8293510968019
4930480K15Rik	0	0	0.986270195433645	0	0	0	0	0	0	1.08134213710486	0	1.38745510229009	0	0	0	0	0	0	0	0	0	0	0	0	0	0	0	0	0	0	0	0	0	0	0	0	0	1.10923187450407	1.21727948229744	0	0	0	0	0	0	1.11468471454921	0	0	0
4930480K23Rik	22.9636646831644	21.9902309399601	24.6567548858411	26.0104798797072	29.6416474062096	21.3062611561711	30.4545929845201	26.7343608373912	27.1284687678688	18.3828163307826	9.37200735275564	24.2804642900765	19.1256767021927	16.7258579588987	14.371466202163	21.9677618813269	27.6729221368896	18.8622606094589	21.3319498197055	18.9199039846646	19.8482277115022	40.1241653832025	25.3617704800227	24.0802544074933	28.5324151318012	26.906407070101	18.1843744598389	19.7013702369221	12.6073073214396	18.1470627144168	12.8325357574027	17.9508067442323	17.075586995886	18.5529353290025	25.1751471127469	21.1956309317377	15.5969836754535	22.1846374900814	19.4764717167591	28.0346424263368	22.0311104213381	30.3664862500939	13.4936854658944	30.0899647234739	12.1599427590802	17.8349554327873	16.0833371343398	29.643628783434	16.4756822097017
4930480M12Rik	0	0	0	0	0	0	0	0	0	0	0	0	0	0	0	0	0	0	0	0	0	0	0	0	0	0	0	0	0	0	0	0	0	0	0	0.883151288822403	0	0	0	0	0	0	0	0	0	0	0	0	0
4930481A15Rik	19.4843215493516	21.0341339425705	14.7940529315047	28.0112860243001	36.3349226269667	15.4954626590335	19.9126184898785	20.3690368284885	33.910585959836	21.6268427420971	17.0400133686466	20.8118265343513	19.1256767021927	5.22683061215583	8.9821663763519	7.32258729377565	21.6570694984353	18.8622606094589	9.27476079117631	21.7578895823643	33.4938842631599	25.5335597893107	23.6709857813545	22.2965318587901	49.0400885077833	31.2461501459238	11.5167704912313	16.5906275679344	16.3894995178715	13.6102970358126	4.5830484847867	7.89835496746221	17.9743021009326	13.2520966635732	10.9092304155237	14.1304206211585	24.3702869928961	26.6215649880977	23.1283101636514	17.5216515164605	25.5097068036547	27.6058965909945	15.569637076032	29.119320700136	33.4398425874706	17.8349554327873	21.1622857030787	20.0530430005583	12.9451788790513
4930481B07Rik	40.3603803522283	22.9463279373496	37.4782674264785	10.0040307229643	21.0360078366649	16.4639290752231	12.8846354934508	15.2767776213664	16.4708560376346	17.3014741936777	18.7440147055113	7.63100306259548	21.1389058287393	19.8619563261922	23.3536325785149	12.2043121562927	20.4538989707445	13.4730432924706	16.6945694241174	14.1899279884985	13.6456565516577	10.9429541954189	16.9078469866818	15.1616416639773	9.80801770155667	17.358972303291	15.153645383199	15.5537133449385	17.0198648839435	14.7444884554636	14.6657551513174	28.7212907907717	32.3537437816787	11.4851504417635	12.5875735563734	26.4945386646721	28.2695329117594	18.8569418665692	12.1727948229744	19.2738166681066	16.2334497841439	13.8029482954972	8.30380644055039	14.559660350068	22.293228391647	10.0321624309429	13.5438628499704	14.821814391717	22.3598544274522
4930482G09Rik	0	0	0	0	0	0	0	0	0	0	0	0	0	0	0	0	0	0	0	0	0	0	0	0	0	0	0	0	0	0	0	0	0	0	0	0	0	0	0	0	0	0.920196553033149	0	0	0	0	0	0	0
4930483J18Rik	0	0	0	0	2.86854652318158	0	0	0	0	0	0	0	0	1.04536612243117	0	2.44086243125855	0	0.898202886164709	0	0	0	0	0	0	0	0.867948615164549	0	0	1.26073073214396	0	0	0	0	0	0	1.76630257764481	0.974811479715842	0	0	0	0	0	0	0	1.01332856325668	0	0	0	0
4930483K19Rik	0.695868626762557	2.86829099216871	1.97254039086729	5.00201536148215	0	0.968466416189597	1.17133049940462	0	0	0	5.11200401059399	0	8.0529165061864	0	0.89821663763519	2.44086243125855	3.60951158307255	2.69460865849413	0	9.45995199233232	4.96205692787554	0	0	0.891861274351604	0.891637972868788	0.867948615164549	0.606145815327962	0	0.63036536607198	4.5367656786042	4.5830484847867	4.30819361861575	0	1.76694622180977	5.87420099297427	2.64945386646721	1.94962295943168	1.10923187450407	0	0	1.15953212743885	0	0	0.970644023337867	2.02665712651337	1.11468471454921	1.6929828562463	0.871871434806883	4.70733777420047
4930483O08Rik	0	0	0	0	0	0	0	0	0	1.08134213710486	0	0	0	0	0	0	0	0	0	0	0	0	0	0	0	0	0	0	0	0	0	0	0	0	0	0	0	0	0	0	0	0	0	0	0	0	0	0	0
4930486F22Rik	0	0	0	0	0	0	0	0	0	0	0.852000668432331	0	0	1.04536612243117	0	0	0	0	0	0	0	0	0	0	0	0	0	0	0	0	0	0	0	0	0	0	0	0	0	0	0	0	0	0	0	0	0	0.871871434806883	0
4930486I03Rik	0	0	0	0	0.956182174393859	0	1.17133049940462	0	0	0	0	0	0	1.04536612243117	0	0	0	0	0	0	0	0	0	0	0	0	0	0	0	0	0	0	0	0	0	0	0	0	0	0	0	0	0	0	0	0	0	0	0
4930486L24Rik	2.08760588028767	0	0	2.00080614459286	1.91236434878772	0.968466416189597	2.34266099880924	2.54612960356107	1.93774776913348	1.08134213710486	0.852000668432331	0.693727551145044	3.0198436898199	1.04536612243117	1.79643327527038	0	1.20317052769085	0.898202886164709	1.85495215823526	2.8379855976997	1.24051423196889	3.64765139847295	0	0.891861274351604	0.891637972868788	1.7358972303291	1.81843744598389	2.0738284459918	1.89109609821594	2.2683828393021	3.66643878782936	1.43606453953858	1.79743021009326	1.76694622180977	0.839171570424896	0	1.94962295943168	1.10923187450407	2.43455896459489	0.876082575823026	1.15953212743885	0.920196553033149	1.0379758050688	0	3.03998568977005	1.11468471454921	2.53947428436945	0.871871434806883	1.17683444355012
4930487D11Rik	0	0	0.986270195433645	1.00040307229643	0	0	0	1.27306480178053	0	1.08134213710486	0	0.693727551145044	0	0	0	0	0	0.898202886164709	0	0	1.24051423196889	0	0	0	0.891637972868788	0	0.606145815327962	0	0	1.13419141965105	0	0	0.89871510504663	0	0	0	0.974811479715842	1.10923187450407	1.21727948229744	0	0	0.920196553033149	2.0759516101376	0.970644023337867	0	0	0	0	0
4930487H11Rik	0.695868626762557	3.82438798955827	0	4.00161228918572	2.86854652318158	0	1.17133049940462	5.09225920712214	0.968873884566742	0	0	0	2.0132291265466	3.1360983672935	0.89821663763519	0	1.20317052769085	0.898202886164709	2.78242823735289	0	2.48102846393777	0	5.07235409600454	1.78372254870321	0	4.33974307582275	1.81843744598389	0	0.63036536607198	1.13419141965105	0	2.87212907907717	0.89871510504663	0.883473110904883	1.67834314084979	0	0	2.21846374900814	3.65183844689233	0.876082575823026	2.3190642548777	0	3.1139274152064	0	0	1.11468471454921	0	0.871871434806883	3.53050333065035
4930488L21Rik	0.695868626762557	0	0	0	0	0	0	0	0	1.08134213710486	0	0	0	0	0	0	0	0	0	0	0	0	0	0	0	0	0	0	0	0	0	0	0	0	0	0	0.974811479715842	0	0	0	0	0.920196553033149	0	0	0	0	0	0	0
4930488N24Rik	0	0	0	0	0	0	0	0	0	0	0	0	0	0	0	0	0	0	0	0	0	0	0	0	0	0	0	0	0	0	0	0	0	0	0	0	0	0	0	0	0	0	0	0	0	0	0	0	1.17683444355012
4930500A05Rik	0	0	0	0	0	0	0	0	0	0	0	0.693727551145044	0	0	0	0	1.20317052769085	0	0	0.945995199233232	0	0	0	0	0	0.867948615164549	0	0	0	0	0	0	0	0.883473110904883	0.839171570424896	0	0	0	0	0.876082575823026	0	0.920196553033149	0	0	0	0	0	0	0
4930500F10Rik	0	0	0	0	0	0	0	0	0	0	0.852000668432331	0.693727551145044	0	0	0	0	0	0	0	0	0	0	1.69078469866818	0	0	0	0	0	0	0	2.74982909087202	0	0	0	0	0	0	0	0	0	0	0	1.0379758050688	0.970644023337867	0	1.11468471454921	0	0.871871434806883	0
4930500G05Rik	0.695868626762557	0.956096997389569	0.986270195433645	0	0	0	0	2.54612960356107	0	0	1.70400133686466	0.693727551145044	2.0132291265466	1.04536612243117	0	0	1.20317052769085	1.79640577232942	0.927476079117631	0	0	0	0	0.891861274351604	0	0.867948615164549	1.21229163065592	1.0369142229959	0	1.13419141965105	0	0	0.89871510504663	0	0.839171570424896	0	0	0	0	0.876082575823026	0	0	0	2.9119320700136	0	1.11468471454921	0.846491428123149	0.871871434806883	0
4930502C15Rik	21.5719274296393	17.2097459530122	40.4370780127795	14.00564301215	43.9843800221175	48.4233208094798	19.9126184898785	15.2767776213664	20.3463515759016	21.6268427420971	19.5960153739436	7.63100306259548	36.2381242778388	41.8146448972467	22.4554159408797	19.5268994500684	32.485604247653	17.9640577232942	19.4769976614703	27.4338607777637	19.8482277115022	52.8909452778578	21.9802010826863	10.7023352922193	10.6996556744255	38.1897390672402	15.759791198527	17.6275417909303	13.8680380535836	7.93933993755734	29.3315103026349	16.5147422046937	17.9743021009326	10.6016773308586	8.39171570424896	19.4293283540929	12.672549236306	11.0923187450407	7.30367689378467	14.8934037889914	13.9143855292662	15.6433414015635	4.1519032202752	31.0606087468117	11.1466141958235	28.9818025782794	21.1622857030787	15.6936858265239	22.3598544274522
4930502E09Rik	0.695868626762557	1.91219399477914	1.97254039086729	3.00120921688929	0.956182174393859	3.87386566475839	1.17133049940462	2.54612960356107	3.87549553826697	3.24402641131457	2.55600200529699	2.08118265343513	0	1.04536612243117	1.79643327527038	0	0	2.69460865849413	2.78242823735289	0.945995199233232	0	1.82382569923648	1.69078469866818	2.67558382305481	0.891637972868788	5.20769169098729	1.81843744598389	3.11074266898769	1.26073073214396	5.67095709825525	2.74982909087202	2.15409680930787	1.79743021009326	0.883473110904883	0	0	3.89924591886337	0	2.43455896459489	0	1.15953212743885	0	0	1.94128804667573	2.02665712651337	3.34405414364762	0	0.871871434806883	0
4930503B20Rik	0	0	0	0	0	0	0	0	0	0	0	0	0	0	0	0	0	0	0	0	0	0	0	0	0	0	0	0	0.63036536607198	0	0	0	0	0	0.839171570424896	0	0	0	0	0	0	0	1.0379758050688	0	0	0	0	0	0
4930503F20Rik	0	0	0	0	0	0	0	0	0	0	0	0	0	0	0	0	0	0	0	0	0	0	0	0	0	0	0	0	0	0	0	0	0	0	0	0	0	0	0	0	0	0	1.0379758050688	0	0	0	0	0	0
4930503L19Rik	21.5719274296393	29.6390069190766	11.8352423452037	24.0096737351143	24.8607365342403	17.4323954914127	26.9406014863062	25.4612960356107	12.5953604993676	22.708184879202	29.8200233951316	38.8487428641224	37.2447388411121	25.088786938348	26.0482824914205	29.2903491751026	21.6570694984353	21.556869267953	19.4769976614703	30.2718463754634	14.8861707836266	25.5335597893107	20.2894163840181	16.9453642126805	23.1825872945885	26.906407070101	72.1313520240275	21.7751986829139	27.1057107410951	22.683828393021	26.5816812117628	32.3114521396181	22.4678776261658	22.970300883527	39.4410638099701	15.0135719099809	15.5969836754535	25.5123331135936	19.4764717167591	30.6628901538059	27.8287710585324	23.9251103788619	29.0633225419264	31.0606087468117	25.3332140814171	24.5230637200825	25.3947428436945	14.821814391717	23.5366888710024
4930503O07Rik	0	0.956096997389569	0	0	0.956182174393859	0	0	0	0	0	0	0	0	0	0	0	0	0	0.927476079117631	0	0	0	0	0	0	0	0	0	0	0	0.916609696957339	0	0	0	0	0	0	0	0	0	0	0	0	0	0	0	0	0	0
4930505A04Rik	0	0	0	0	0	0	0	0	0	0	0	0	0	0	0	0	0	0	0	0	0	0	0	0	0	0	0.606145815327962	0	0	0	0	0	0	0	0	0	0.974811479715842	0	0	0	0	0.920196553033149	0	0	0	0	0	0.871871434806883	0
4930505K14Rik	0	0	0	0	0.956182174393859	0	0	0	0	0	0	0	0	0	0	0	0	0	0	0	0	0	0	0	0	0	0	0	0	0	0	0	0	0	0	0	0	0	0	0	0	0	0	0	0	0	0	0	0
4930505N22Rik	0	0	0	1.00040307229643	0	0	0	0	0	0	0	0.693727551145044	0	0	0.89821663763519	0	0	0	0	0	0	0	0	0	0.891637972868788	0	0	1.0369142229959	0	0	0	0	0	0	0	0	0	2.21846374900814	0	0.876082575823026	0	0.920196553033149	0	0	1.01332856325668	2.22936942909841	0	0.871871434806883	0
4930506A18Rik	0	0	0	1.00040307229643	0	0.968466416189597	0	1.27306480178053	0	0	0	0	0	1.04536612243117	0	0	0	0	0	0.945995199233232	1.24051423196889	0	0	0	0	0.867948615164549	1.21229163065592	1.0369142229959	0	1.13419141965105	0	0	0	0.883473110904883	0	0	0	0	0	0	1.15953212743885	0	0	0	0	1.11468471454921	1.6929828562463	0	0
4930506C21Rik	6.26281764086302	13.385357963454	3.94508078173458	12.0048368675572	9.56182174393859	2.90539924856879	8.19931349583233	7.6383888106832	10.6576127302342	9.7320792339437	5.96400467902632	11.0996408183207	2.0132291265466	8.36292897944934	1.79643327527038	17.0860370188098	12.0317052769085	9.88023174781179	1.85495215823526	3.78398079693293	3.72154269590666	1.82382569923648	8.45392349334089	4.45930637175802	9.80801770155667	7.81153753648094	4.24302070729573	4.14765689198359	3.78219219643188	7.93933993755734	9.16609696957339	8.6163872372315	4.49357552523315	7.06778488723906	5.87420099297427	9.71466417704644	10.7229262768743	5.54615937252034	6.08639741148722	3.5043303032921	10.4357891469496	6.44137587123205	9.34178224561919	7.76515218670294	17.2265855753636	4.45873885819682	5.0789485687389	10.4624572176826	3.53050333065035
4930507D05Rik	0	0.956096997389569	0	1.00040307229643	0.956182174393859	0	0	0	0	0	0	0	0	0	0	0	0	0	0	0	0	0	0	0	0.891637972868788	0	0	0	0	0	0	0	0	0	0	0	0.974811479715842	0	0	0	0	0	0	0	1.01332856325668	0	0	0	0
4930509E16Rik	1.39173725352511	0	4.93135097716823	2.00080614459286	0.956182174393859	0	4.68532199761847	3.8191944053416	0.968873884566742	1.08134213710486	0.852000668432331	0	0	0	0.89821663763519	0	2.4063410553817	1.79640577232942	0	0	0	0	0	3.56744509740642	1.78327594573758	0	0	0	0	2.2683828393021	0.916609696957339	0.718032269769292	0.89871510504663	1.76694622180977	1.67834314084979	0.883151288822403	2.92443443914753	2.21846374900814	0	1.75216515164605	4.6381285097554	1.8403931060663	1.0379758050688	2.9119320700136	3.03998568977005	0	0.846491428123149	0.871871434806883	2.35366888710024
4930509G22Rik	2.78347450705023	8.60487297650612	6.90389136803552	0	0.956182174393859	4.84233208094798	11.7133049940462	5.09225920712214	4.84436942283371	2.16268427420971	4.26000334216166	3.46863775572522	1.0066145632733	8.36292897944934	4.49108318817595	2.44086243125855	0	4.49101443082354	7.41980863294105	5.67597119539939	12.4051423196889	5.47147709770943	3.38156939733636	5.35116764610963	6.24146581008151	5.20769169098729	4.84916652262369	8.29531378396718	5.04292292857584	4.5367656786042	1.83321939391468	6.46229042792363	8.08843594541967	5.3008386654293	2.51751471127469	5.29890773293442	3.89924591886337	2.21846374900814	7.30367689378467	5.25649545493816	8.11672489207195	6.44137587123205	5.189879025344	9.70644023337867	1.01332856325668	4.45873885819682	4.23245714061575	4.35935717403441	2.35366888710024
4930511A08Rik	2.78347450705023	3.82438798955827	0	0	0	1.93693283237919	0	1.27306480178053	0	1.08134213710486	3.40800267372932	0	0	4.18146448972467	0	0	0	0	0	0	0	0	0	0.891861274351604	0	0.867948615164549	0	0	0	1.13419141965105	0	0.718032269769292	0	1.76694622180977	2.51751471127469	0	1.94962295943168	0	1.21727948229744	0.876082575823026	1.15953212743885	0	0	0	0	1.11468471454921	0.846491428123149	0	0
4930511E03Rik	0	0	0	0	0	0	0	0	0	0	0	0	0	0	0	0	0	0	0	0	0	0	0	0	0	0	0	0	0	0	0	0	0	0	0	0	0	0	0	0	0	0	0	0	0	0	0	0	0
4930511M06Rik	0	0.956096997389569	0.986270195433645	0	0	1.93693283237919	1.17133049940462	0	0.968873884566742	3.24402641131457	0	0	1.0066145632733	2.09073224486233	0	0	0	0.898202886164709	0	0	2.48102846393777	3.64765139847295	0	0	0	0	0.606145815327962	0	0	0	0	0.718032269769292	0	0.883473110904883	0	0	0.974811479715842	0	1.21727948229744	0	0	0.920196553033149	0	1.94128804667573	1.01332856325668	0	0	0	0
4930512B01Rik	2.08760588028767	0.956096997389569	0	0	2.86854652318158	0	0	0	0	2.16268427420971	0.852000668432331	0.693727551145044	3.0198436898199	6.272196734587	1.79643327527038	0	1.20317052769085	0.898202886164709	0.927476079117631	0.945995199233232	1.24051423196889	3.64765139847295	0	0.891861274351604	1.78327594573758	0.867948615164549	1.81843744598389	1.0369142229959	0	0	0	0	1.79743021009326	2.65041933271465	0	0.883151288822403	0.974811479715842	0	1.21727948229744	0.876082575823026	3.47859638231655	0	0	0	1.01332856325668	0	2.53947428436945	0	1.17683444355012
4930512H18Rik	1.39173725352511	0.956096997389569	0.986270195433645	3.00120921688929	0	1.93693283237919	2.34266099880924	2.54612960356107	0	1.08134213710486	0	1.38745510229009	3.0198436898199	0	2.69464991290557	7.32258729377565	2.4063410553817	3.59281154465883	1.85495215823526	0.945995199233232	1.24051423196889	0	3.38156939733636	0	1.78327594573758	2.60384584549365	1.21229163065592	0	2.52146146428792	1.13419141965105	0.916609696957339	2.87212907907717	1.79743021009326	3.53389244361953	1.67834314084979	0	1.94962295943168	1.10923187450407	1.21727948229744	0.876082575823026	0	0	7.26583063548159	1.94128804667573	2.02665712651337	3.34405414364762	3.3859657124926	0.871871434806883	1.17683444355012
4930512J16Rik	0	0	0	0	0	0	0	0	0	0	0	0	0	0	0	0	0	0	0	0	0	0	0	0	0	0	0	0	0	1.13419141965105	0	0	0	0	0	0.883151288822403	0	0	0	0	0	0	0	0	0	0	0	0	0
4930512M02Rik	0	0	0	0	0	0	0	0	0	0	0.852000668432331	0	0	0	0	0	0	0	0	0	0	0	0	0	0	0	0	0	0	0	0	0	0	0	0	0	0	0	0	0	0	0	0	0	0	0	0	0	0
4930513D17Rik	0	0	0	0	0	0	1.17133049940462	0	0	0	0	0	0	0	0	0	0	0	0	0	0	0	0	0	0	0	0	0	0	0	0	0	0	0	0	0	0	0	0	0	0	0	0	0	0	0	0	0	0
4930513L16Rik	0	0	0	1.00040307229643	0	0	0	0	0.968873884566742	0	0	0.693727551145044	0	0	1.79643327527038	0	0	0	0	0	1.24051423196889	0	1.69078469866818	0	0	0.867948615164549	0	0	0	0	0	0.718032269769292	0	0	0	0	0.974811479715842	0	0	0.876082575823026	1.15953212743885	0	0	0.970644023337867	2.02665712651337	0	0.846491428123149	0.871871434806883	0
4930513N10Rik	1.39173725352511	0	0	1.00040307229643	0.956182174393859	1.93693283237919	0	0	0.968873884566742	1.08134213710486	0	0.693727551145044	1.0066145632733	1.04536612243117	0	0	0	0	0	3.78398079693293	1.24051423196889	0	0	0	0	0	1.81843744598389	0	0	1.13419141965105	0	0.718032269769292	0	0.883473110904883	0.839171570424896	1.76630257764481	3.89924591886337	0	0	0.876082575823026	2.3190642548777	0	1.0379758050688	1.94128804667573	0	0	0	0.871871434806883	0
4930513O06Rik	0.695868626762557	0.956096997389569	0	3.00120921688929	1.91236434878772	0.968466416189597	1.17133049940462	2.54612960356107	0	1.08134213710486	0	2.77491020458018	0	0	0.89821663763519	0	1.20317052769085	0.898202886164709	3.70990431647052	0.945995199233232	0	1.82382569923648	1.69078469866818	0	0.891637972868788	0	1.21229163065592	0	0.63036536607198	1.13419141965105	0	0	1.79743021009326	0	0.839171570424896	0	0.974811479715842	0	1.21727948229744	1.75216515164605	2.3190642548777	0.920196553033149	1.0379758050688	1.94128804667573	3.03998568977005	1.11468471454921	0.846491428123149	0	0
4930515L19Rik	0	0	0	0	0	0	0	0	0	0	0	0	0	0	0	0	0	0	0	0	0	0	0	0	0	0	0	0	0	0	0	0	0	0	0	0	0	0	0	0	0	0.920196553033149	0	0	0	0	0	0	0
4930517E11Rik	0	0	0	0	0	0	0	0	0	0	0	0	0	0	0	0	0	0	0	0	0	0	0	0	0	0	0	0	0.63036536607198	0	0	0	0	0	0	0.883151288822403	0	0	0	0	0	0	0	0	0	0	0	0	0
4930517G24Rik	0	0	0	0	0	0	0	0	0	0	0	0	0	0	0	0	0	0	0	0	0	0	0	0	0	0	0	0	0	0	0	0	0	0	0	0	0	0	0	0	0	0	0	0	0	0	0	0	0
4930517M08Rik	0	0	0	0	0	0	0	0	0	0	0	0	0	0	0	0	0	0	0	0	0	0	0	0	0	0	0	0	0	0	0	0	0	0	0	0.883151288822403	0	0	0	0	0	0	0	0	0	0	0	0	0
4930519F09Rik	0	0.956096997389569	0	0	0	0	0	0	0	0	0.852000668432331	0	0	0	0	0	0	0	0	0	0	0	0	0	0	0	0.606145815327962	0	0	1.13419141965105	0	0	0	0	0	0	0	0	0	0	0	0	0	0	0	0	0	0	0
4930519F16Rik	0	0	0	0	0	0	0	0	0	0	0	0	0	0	0	0	0	0	0	0	0	1.82382569923648	0	0	0	0	0	0	0	0	0	0	0	0	0	0	0	0	0	0	0	0	0	0	0	0	0	0	0
4930519G04Rik	0	0	0	0	0	0	0	0	0	0	0	0	0	0	0	0	3.60951158307255	0.898202886164709	0.927476079117631	0	1.24051423196889	0	0	0.891861274351604	0	0	0	0	0	1.13419141965105	0	0	0	0	0	2.64945386646721	0	2.21846374900814	0	0	0	0	1.0379758050688	0	0	0	0	0	0
4930519L02Rik	0	0	0	0	0	0	0	0	0	0	0	0	0	0	0	0	0	0	0	0.945995199233232	0	0	0	0	0	0	0	0	0	0	0	0	0	0	0	0	0	0	0	0	0	0	0	0	0	0	0	0	0
4930520E11Rik	0	3.82438798955827	0.986270195433645	3.00120921688929	0.956182174393859	4.84233208094798	1.17133049940462	1.27306480178053	1.93774776913348	4.32536854841942	0	2.77491020458018	2.0132291265466	2.09073224486233	0.89821663763519	2.44086243125855	1.20317052769085	1.79640577232942	1.85495215823526	0	0	1.82382569923648	0	0.891861274351604	1.78327594573758	0.867948615164549	3.03072907663981	3.11074266898769	2.52146146428792	1.13419141965105	0.916609696957339	1.43606453953858	0.89871510504663	0.883473110904883	2.51751471127469	0.883151288822403	0	1.10923187450407	0	0	2.3190642548777	0.920196553033149	2.0759516101376	2.9119320700136	0	1.11468471454921	1.6929828562463	1.74374286961377	0
4930520O04Rik	1.39173725352511	0	0	0	0.956182174393859	0.968466416189597	0	0	0	1.08134213710486	0	0	1.0066145632733	2.09073224486233	0	0	1.20317052769085	0.898202886164709	0.927476079117631	3.78398079693293	1.24051423196889	0	1.69078469866818	0	0	0	0	0	0.63036536607198	0	0	0	0	0	0	0	0	1.10923187450407	2.43455896459489	0.876082575823026	0	0	0	0.970644023337867	1.01332856325668	0	0	0.871871434806883	0
4930521E06Rik	0	0	0	0	0	0	0	0	0	1.08134213710486	0	0	0	0	0	0	0	0	0	0	1.24051423196889	0	0	0	0	0	0	1.0369142229959	0	0	0	0	0	0	0	0	0	0	0	0	0	0	0	0	0	0	0	0	0
4930522H14Rik	0	0	0	0	0	0	0	0	0	0	0	0	0	0	0	0	0	0	0	0	0	0	0	0	0	0	0	0	0	0	0	0	0	0	0	0	0.974811479715842	0	0	0	0	0	0	0	0	0	0	0	0
4930522L14Rik	29.2264823240274	42.068267885141	21.6979442995402	36.0145106026715	26.7731008830281	31.9593917342567	46.8532199761847	42.0111384587576	41.6615770363699	35.6842905244602	34.0800267372933	25.6679193923666	39.2579679676587	24.0434208159168	27.8447157666909	29.2903491751026	28.8760926645804	38.6227241050825	33.3891388482347	26.4878655785305	43.417998118911	63.8338994732767	23.6709857813545	39.2418960714706	32.9906049961452	29.5102529155947	35.1564572890218	23.8490271289057	21.4324224464473	20.4154455537189	28.4149006056775	30.1573553303103	24.265307836259	30.038085770766	27.6926618240216	29.1439925311393	26.3199099523277	28.8400287371058	36.5183844689233	25.4063946988678	19.7120461664604	37.7280586743591	33.2152257622016	47.5615571435555	47.6264424730641	27.8671178637301	19.4693028468324	28.7717573486271	36.4818677500537
4930522P08Rik	13.9173725352511	6.69267898172698	5.91762117260187	9.00362765066787	3.82472869757544	8.71619774570637	12.8846354934508	8.91145361246374	9.68873884566742	2.16268427420971	5.11200401059399	3.46863775572522	6.0396873796398	7.31756285701817	10.7785996516223	4.8817248625171	6.01585263845426	8.98202886164709	9.27476079117631	2.8379855976997	3.72154269590666	0	13.5262775893454	8.91861274351604	0.891637972868788	5.20769169098729	2.42458326131185	3.11074266898769	2.52146146428792	2.2683828393021	5.49965818174404	4.30819361861575	6.29100573532641	4.41736555452442	7.55254413382407	10.5978154658688	6.8236803580109	11.0923187450407	4.86911792918978	4.38041287911513	8.11672489207195	11.9625551894309	8.30380644055039	6.79450816336507	2.02665712651337	5.57342357274603	0.846491428123149	6.10310004364818	4.70733777420047
4930523C07Rik	43.1438548592785	36.3316859008036	40.4370780127795	50.0201536148215	42.0720156733298	31.9593917342567	74.9651519618956	57.287916080124	85.2609018418733	61.6365018149768	55.3800434481015	39.5424704152675	39.2579679676587	40.7692787748155	38.6233154183132	39.0537989001368	40.9077979414889	35.9281154465883	34.3166149273524	43.5157791647287	38.4559411910355	34.6526882854931	50.7235409600454	47.268647540635	78.4641416124533	53.812814140202	35.1564572890218	46.6611400348154	45.3863063571826	44.2334653663909	32.9979490904642	43.0819361861575	36.8473193069118	31.8050319925758	24.335975542322	39.7418079970082	29.2443443914753	54.3523618506994	42.6047818804105	56.9453674284967	26.6692389310935	35.8876655682928	48.7848628382336	41.7376930035283	47.6264424730641	65.7663981584031	49.9429942592658	57.5435146972543	37.6587021936038
4930524B15Rik	0	0.956096997389569	0.986270195433645	0	0.956182174393859	0	0	0	0	0	0	0	0	1.04536612243117	0	0	0	0	0	0	0	0	1.69078469866818	0	0	0	0	0	0	0	0	0	0	0	0	0	0	0	0	0	0	0	0	0	0	0	0	0	0
4930524C18Rik	0	0	0	0	0	0	0	0	0	0	0	0	0	0	0	0	0	0	0	0	0	0	0	0	0	0	0	0	0	0	0	0	0	0	0	0.883151288822403	0	0	0	0	0	0	0	0	0	0	0	0	0
4930524J08Rik	1.39173725352511	0.956096997389569	2.95881058630094	0	0.956182174393859	0	0	2.54612960356107	0.968873884566742	2.16268427420971	0.852000668432331	1.38745510229009	1.0066145632733	2.09073224486233	2.69464991290557	2.44086243125855	3.60951158307255	0.898202886164709	0.927476079117631	2.8379855976997	1.24051423196889	0	0	2.67558382305481	0.891637972868788	0.867948615164549	4.84916652262369	1.0369142229959	2.52146146428792	2.2683828393021	0	0	0.89871510504663	0	1.67834314084979	0.883151288822403	0.974811479715842	0	1.21727948229744	0	1.15953212743885	2.76058965909945	2.0759516101376	0.970644023337867	1.01332856325668	0	1.6929828562463	2.61561430442065	1.17683444355012
4930524O05Rik	1.39173725352511	1.91219399477914	3.94508078173458	6.00241843377858	0.956182174393859	3.87386566475839	3.51399149821385	1.27306480178053	3.87549553826697	0	2.55600200529699	0	2.0132291265466	1.04536612243117	0	2.44086243125855	1.20317052769085	0	0.927476079117631	1.89199039846646	1.24051423196889	0	0	2.67558382305481	3.56655189147515	4.33974307582275	1.81843744598389	1.0369142229959	2.52146146428792	0	0	2.87212907907717	5.39229063027978	2.65041933271465	2.51751471127469	1.76630257764481	0	1.10923187450407	1.21727948229744	1.75216515164605	2.3190642548777	0	6.2278548304128	1.94128804667573	1.01332856325668	2.22936942909841	0.846491428123149	1.74374286961377	0
4930525D18Rik	0	0	0	0	0	0	0	0	0	1.08134213710486	0	0	0	0	0	0	0	0	0	0.945995199233232	0	0	0	0	0	0	0	0	0	0	0	0	0	0	0	0	0	0	0	0	0	0	0	0	0	0	0	0	0
4930525G20Rik	4.17521176057534	2.86829099216871	0	3.00120921688929	5.73709304636316	0.968466416189597	0	2.54612960356107	0	0	1.70400133686466	1.38745510229009	6.0396873796398	0	2.69464991290557	4.8817248625171	4.81268211076341	0.898202886164709	7.41980863294105	0	2.48102846393777	0	0	1.78372254870321	1.78327594573758	0.867948615164549	3.03072907663981	4.14765689198359	3.78219219643188	1.13419141965105	3.66643878782936	3.59016134884646	4.49357552523315	1.76694622180977	2.51751471127469	0.883151288822403	2.92443443914753	4.43692749801628	1.21727948229744	0	0	3.6807862121326	0	3.88257609335147	4.05331425302673	2.22936942909841	1.6929828562463	2.61561430442065	5.88417221775059
4930526A20Rik	4.17521176057534	3.82438798955827	1.97254039086729	7.00282150607501	5.73709304636316	0.968466416189597	2.34266099880924	10.1845184142443	5.81324330740045	6.48805282262914	0	3.46863775572522	8.0529165061864	3.1360983672935	0.89821663763519	4.8817248625171	7.21902316614511	4.49101443082354	3.70990431647052	3.78398079693293	1.24051423196889	10.9429541954189	6.76313879467271	5.35116764610963	3.56655189147515	3.4717944606582	6.06145815327962	3.11074266898769	2.52146146428792	2.2683828393021	5.49965818174404	5.02622588838504	3.59486042018652	3.53389244361953	0.839171570424896	5.29890773293442	5.84886887829505	2.21846374900814	19.4764717167591	3.5043303032921	6.9571927646331	1.8403931060663	11.4177338557568	13.5890163267301	5.06664281628342	5.57342357274603	4.23245714061575	8.71871434806883	1.17683444355012
4930526I15Rik	0	0	0	0	0	0	0	0	0	0	0	0.693727551145044	0	1.04536612243117	0.89821663763519	0	1.20317052769085	0	0	0	1.24051423196889	0	0	0	0	0.867948615164549	0	0	0.63036536607198	1.13419141965105	0	0	0	0	0	0.883151288822403	0.974811479715842	0	1.21727948229744	0	0	0	0	0.970644023337867	0	0	0	0	1.17683444355012
4930527F14Rik	0	1.91219399477914	0	0	0	0.968466416189597	0	1.27306480178053	0	0	0	0.693727551145044	0	0	0	0	0	0	4.63738039558816	1.89199039846646	2.48102846393777	0	0	0.891861274351604	0	0	1.81843744598389	0	0	0	0.916609696957339	0	0	0.883473110904883	2.51751471127469	1.76630257764481	0.974811479715842	1.10923187450407	1.21727948229744	0.876082575823026	2.3190642548777	0	3.1139274152064	0	0	0	2.53947428436945	0	3.53050333065035
4930528H21Rik	0	0	0	0	0	0	0	0	0	0	0	0	0	0	0	0	0	0	0	0	0	0	0	0	0	0.867948615164549	0	0	0	0	0	0	0	0	0	0	0	0	0	0	0	0	0	0	0	0	0	0	0
4930529C04Rik	0	0	0.986270195433645	0	0	0	0	0	0	0	0	0	0	0	0	0	0	0	0	0	0	0	0	0	0	0	0	1.0369142229959	0.63036536607198	0	0	0	0	0	0	1.76630257764481	0	0	0	0	0	0	0	0	0	0	0	0	0
4930532I03Rik	0.695868626762557	0	0	0	0	0	0	0	0	0	0	0	0	0	0	0	0	0	0	0	0	0	0	0	0	0	0	0	0	0	0.916609696957339	0	0.89871510504663	0	0	0	0	0	0	0	0	0	0	0	1.01332856325668	0	0	0.871871434806883	0
4930533B01Rik	0	3.82438798955827	0.986270195433645	1.00040307229643	0.956182174393859	0	0	0	0	1.08134213710486	2.55600200529699	2.77491020458018	0	0	0	7.32258729377565	2.4063410553817	0.898202886164709	0.927476079117631	0	2.48102846393777	1.82382569923648	1.69078469866818	0	0.891637972868788	0	0.606145815327962	0	2.52146146428792	0	0	0	0.89871510504663	0.883473110904883	0	1.76630257764481	0	2.21846374900814	2.43455896459489	1.75216515164605	3.47859638231655	1.8403931060663	0	0	2.02665712651337	0	2.53947428436945	0.871871434806883	3.53050333065035
4930533I22Rik	0	0	0	0	0	0	0	0	0	0	0	0	0	0	0	0	0	0	0	0	0	0	0	0	0	0	0	0	0	0	0	0	0	0	0	1.76630257764481	0	0	0	0	0	0	0	0	0	0	0	0	0
4930533K18Rik	0	0	0	0	0	0	0	0	0	0	0	0	2.0132291265466	0	0	0	0	0	0	0	0	0	0	0	0.891637972868788	0	0	1.0369142229959	0	0	0	0.718032269769292	0	0	0	0	0	0	0	0	0	0	0	0	0	0	0	0	0
4930534D22Rik	3.47934313381279	15.2975519582331	0.986270195433645	4.00161228918572	8.60563956954473	4.84233208094798	9.37064399523694	11.4575832160248	0.968873884566742	3.24402641131457	3.40800267372932	2.08118265343513	4.0264582530932	4.18146448972467	5.38929982581114	2.44086243125855	4.81268211076341	2.69460865849413	6.49233255382342	0	6.20257115984443	5.47147709770943	5.07235409600454	8.02675146916444	3.56655189147515	10.4153833819746	3.63687489196777	0	0	2.2683828393021	2.74982909087202	9.33441950700079	5.39229063027978	9.71820421995371	5.87420099297427	0.883151288822403	5.84886887829505	2.21846374900814	3.65183844689233	3.5043303032921	12.7548534018273	5.5211793181989	0	0.970644023337867	1.01332856325668	0	0	1.74374286961377	0
4930535L15Rik	0	0.956096997389569	0	0	0	0	0	0	0	0	0	0	0	0	0	0	0	0	0	0	0	0	0	0	0	0.867948615164549	0	0	0	0	0	0	0	0	0.839171570424896	0	0	0	0	0.876082575823026	0	0	0	0	0	0	0	0	0
4930535O05Rik	0	0	0	0	0	0	0	0	0	0	0	0	0	0	0	0	0	0	0	0	0	0	0	0	0	0	0	0	0	0	0	0	0	0	0	0	0.974811479715842	0	0	0	0	0	0	0	0	0	0	0	0
4930538E20Rik	0	0	0	0	0	0	0	0	0	0	0	0	0	0	0	0	0	0	0.927476079117631	0	0	0	0	0	0	0	0	0	0	0	0	0	0	0	0	0	0	0	0	0	0	0	0	0	0	0	0	0	0
4930539J05Rik	0.695868626762557	0	0.986270195433645	3.00120921688929	0	0	1.17133049940462	2.54612960356107	2.90662165370023	1.08134213710486	1.70400133686466	1.38745510229009	1.0066145632733	1.04536612243117	0.89821663763519	0	0	1.79640577232942	2.78242823735289	1.89199039846646	1.24051423196889	7.29530279694591	1.69078469866818	1.78372254870321	0.891637972868788	2.60384584549365	0	2.0738284459918	1.89109609821594	2.2683828393021	2.74982909087202	2.15409680930787	0.89871510504663	0.883473110904883	1.67834314084979	0.883151288822403	0.974811479715842	3.32769562351221	1.21727948229744	0.876082575823026	1.15953212743885	5.5211793181989	1.0379758050688	3.88257609335147	3.03998568977005	1.11468471454921	0.846491428123149	0.871871434806883	0
4930542C21Rik	0	0.956096997389569	0	0	0	0	0	0	0	0	0	0	0	0	0.89821663763519	0	0	0	0	0	0	0	1.69078469866818	0	0	0	0	0	0	0	0	0	0	0	0	0	0	0	0	0	0	0	0	0	0	0	0	0	0
4930542D17Rik	0	0	0	0	0	0	0	0	0	0	0	0	0	0	0.89821663763519	0	0	0	0	0	0	0	0	0	0	0	0	0	0	0	0	0	0	0	0	0	0	0	0	0	0	0	0	0	0	0	0	0	0
4930542M03Rik	0	0	0	0	0.956182174393859	0	0	0	0	0	0	0	0	0	0	0	0	0	0	0	0	0	0	0	0	0	0	0	0.63036536607198	0	0	0	0	0	0	0	0	0	0	0	0	0	0	0	0	0	0	0	0
4930542N06Rik	0	0	0	0	0	0	0	0	0	0	0	0	0	0	0	0	0	0	0	0	0	0	0	0	0	0	0	0	0	0	0	0	0	0	0	0	0	0	0	0	0	0	0	0	0	0	0	0	1.17683444355012
4930543D07Rik	0	0	0	0	0	0	0	0	0	0	0	0	1.0066145632733	0	0	0	0	0	0	0	0	0	0	0	0	0	0	0	0	0	0.916609696957339	0	0	0	0	0	0	0	0	0	0	0	0	0	0	0	1.6929828562463	0	0
4930543I11Rik	0	0	0	0	0	0	0	0	0	0	0	0	0	0	0	0	0	0	0	0.945995199233232	0	0	0	0	0	0	0	0	0	0	0	0	0	0	0	0	0	0	0	0	0	0	0	0	0	0	0	0	0
4930544D05Rik	0	0	0	0	0.956182174393859	0	1.17133049940462	0	0.968873884566742	0	0.852000668432331	0	0	1.04536612243117	0	0	0	2.69460865849413	0.927476079117631	0	0	0	0	0	0	0	0	0	0	0	0	0	0	0	0	0	0.974811479715842	2.21846374900814	0	0	1.15953212743885	0.920196553033149	0	0.970644023337867	0	0	0	0	0
4930544F09Rik	18.788452922589	32.5072979112453	30.574376058443	10.0040307229643	21.0360078366649	37.7701902313943	23.4266099880924	16.5498424231469	31.9728381907025	36.7656326615651	52.8240414428045	28.4428295969468	23.1521349552859	38.6785465299532	31.4375823172317	46.3763861939124	27.6729221368896	9.88023174781179	19.4769976614703	29.3258511762302	22.3292561754399	32.8288625862566	6.76313879467271	32.1070058766578	23.1825872945885	34.717944606582	17.5782286445109	27.9966840208893	22.6931531785913	26.0864026519741	24.7484618178482	20.1049035535402	30.5563135715854	17.6694622180977	22.6576324014722	18.5461770652705	10.7229262768743	12.2015506195448	7.30367689378467	26.2824772746908	30.1478353134101	13.8029482954972	16.6076128811008	30.0899647234739	24.3198855181604	40.1286497237714	33.0131656968028	23.5405287397858	11.7683444355012
4930545L23Rik	0.695868626762557	0.956096997389569	0.986270195433645	0	0.956182174393859	0.968466416189597	1.17133049940462	0	0	0	0	0.693727551145044	0	1.04536612243117	0.89821663763519	2.44086243125855	0	0	0	0	0	0	0	0	0	0	0	0	0.63036536607198	0	0.916609696957339	1.43606453953858	0.89871510504663	0	0	0	0	0	0	0	0	0	0	0	0	0	0.846491428123149	0	0
4930546K05Rik	0	0	0	0	0.956182174393859	0	1.17133049940462	0	0	1.08134213710486	0	1.38745510229009	0	0	0	0	1.20317052769085	0	0	0	0	0	0	0	0	0	0	1.0369142229959	0.63036536607198	0	0	0	0	0	0	0.883151288822403	0	0	0	0	0	0	0	0.970644023337867	1.01332856325668	0	0	0	0
4930547E08Rik	0.695868626762557	0.956096997389569	0	0	1.91236434878772	0	0	0	0	0	0	0.693727551145044	0	0	0	0	0	0.898202886164709	0	0	0	0	0	0	0	0	0	0	0.63036536607198	0	0.916609696957339	0.718032269769292	1.79743021009326	0	0	0	0	3.32769562351221	1.21727948229744	0.876082575823026	0	0	1.0379758050688	0	0	0	0.846491428123149	0	0
4930548H24Rik	0	0	0.986270195433645	0	0	0.968466416189597	0	1.27306480178053	0	0	0	0.693727551145044	0	0	0	0	0	0	0	0	0	0	0	0	0	0	0.606145815327962	0	0	0	0	0	0	0	0	0	0	0	0	0	0	0	0	0	0	0	0.846491428123149	0	0
4930548J01Rik	0	0	0	0	0	0	0	0	0	0	0	0	0	0	0	0	0	0	0.927476079117631	0	0	0	0	0	0	0	0	0	0	0	0	0	0	0	0	0	0	0	0	0	0	0	0	0	0	0	0	0	0
4930549C15Rik	0	0	0	0	0	0	0	0	0	0	0	0	0	0	0	0	0	0.898202886164709	0	0.945995199233232	0	0	0	0	0	0	0	0	0	0	0	0	0	0	0	0	0	0	0	0	0	0	0	0	0	0	0	0	0
4930549G23Rik	1.39173725352511	0	0	1.00040307229643	0.956182174393859	0.968466416189597	0	0	0.968873884566742	1.08134213710486	0.852000668432331	0	0	1.04536612243117	1.79643327527038	2.44086243125855	1.20317052769085	1.79640577232942	2.78242823735289	2.8379855976997	0	3.64765139847295	1.69078469866818	1.78372254870321	0.891637972868788	1.7358972303291	3.63687489196777	2.0738284459918	2.52146146428792	0	1.83321939391468	0.718032269769292	0	0.883473110904883	0.839171570424896	0.883151288822403	0	0	1.21727948229744	1.75216515164605	3.47859638231655	1.8403931060663	1.0379758050688	1.94128804667573	1.01332856325668	0	4.23245714061575	0.871871434806883	1.17683444355012
4930550C14Rik	2.08760588028767	0.956096997389569	0	0	1.91236434878772	2.90539924856879	1.17133049940462	2.54612960356107	0	0	1.70400133686466	0.693727551145044	0	0	0	4.8817248625171	2.4063410553817	0	1.85495215823526	1.89199039846646	1.24051423196889	0	1.69078469866818	0	3.56655189147515	2.60384584549365	2.42458326131185	1.0369142229959	0	1.13419141965105	0	2.15409680930787	0.89871510504663	0.883473110904883	3.35668628169959	0	0	0	2.43455896459489	2.62824772746908	1.15953212743885	1.8403931060663	0	0.970644023337867	1.01332856325668	0	0.846491428123149	0.871871434806883	2.35366888710024
4930550C17Rik	0	0	0	0	0	0	0	0	0	0	0	0	0	0	0	0	0	0	0	0	0	0	0	0	0	0	0.606145815327962	0	0	0	0	0	0	0	0	2.64945386646721	0	0	0	0	0	0	0	0	0	0	0	0	0
4930552P06Rik	0	0	0	0	0	0	0	0	0	0	0	0	0	0	0	0	0	0	0	0	0	0	0	0	0	0	0	0	0	0	0	0	0	0	0	0	0	0	0	0	0	0	0	0.970644023337867	0	0	0	0	0
4930552P12Rik	0	0	0.986270195433645	0	0.956182174393859	0	0	0	0.968873884566742	0	0.852000668432331	0.693727551145044	0	0	0.89821663763519	0	0	0	0.927476079117631	2.8379855976997	0	0	0	0	0	0.867948615164549	0.606145815327962	0	0.63036536607198	0	1.83321939391468	0	0	0.883473110904883	0.839171570424896	0	0	0	0	0	0	1.8403931060663	1.0379758050688	2.9119320700136	1.01332856325668	0	0.846491428123149	0	0
4930553P18Rik	0	1.91219399477914	0	1.00040307229643	0	0	0	0	0	0	0	0	0	0	0	2.44086243125855	0	0.898202886164709	0.927476079117631	0.945995199233232	0	0	0	0.891861274351604	0	0	0	0	0	0	0	0	0	0	0	0	0	0	0	0	0	0	0	0	0	0	0	0	0
4930554G24Rik	0	0	0	0	0	0	0	0	0	0	0	0	0	0	0	0	0	0	0	0	0	0	0	0	0	0	0	0	0	0	0	0	0	0	0	0	0	0	0	0	1.15953212743885	0	0	0	0	0	0	0	0
4930554H23Rik	0	0	0	0	0	0	0	0	0	0	0	0	0	0	0	0	0	0	0	0	0	0	0	0	0	0	0	1.0369142229959	0	0	0	0	0	0	0	0.883151288822403	0	0	0	0	0	0	0	0	0	0	0	0	0
4930554I06Rik	0	0	0	0	0	0	0	0	0	0	0	0	0	0	0	0	0	0	0	0	0	0	0	0	0	0	0	0	0	0	0	0	0	0	0	1.76630257764481	0	0	0	0	0	0	0	0	0	0	0	0	0
4930554P06Rik	0	0	0	0	0	0	0	0	0	0	0	0	0	0	0	0	0	0	0	0	0	0	0	0	0	0	0	0	0	0	0	0	0	0	0	0	0	0	0	0	0	0	0	0	0	0	0	0	0
4930555A03Rik	0	2.86829099216871	0.986270195433645	0	0	0	0	1.27306480178053	0	0	0	0	2.0132291265466	1.04536612243117	0	0	0	0.898202886164709	0.927476079117631	0	0	0	0	0	0	0	0	0	0	0	0	0	0.89871510504663	0	0	0	0	2.21846374900814	0	0.876082575823026	0	0	1.0379758050688	0	0	0	0	0	0
4930555K19Rik	0	0	0	0	0	0	0	0	0	0	0	0	0	0	0	0	0	0	0	0	0	0	0	0	0	0	0	0	0	0	0	0	0.89871510504663	0	0.839171570424896	0	0	1.10923187450407	0	0	0	0.920196553033149	0	0	0	0	0	0	0
4930556A17Rik	0	0	0	0	0	0	0	0	0	0	0	0	0	0	0	0	0	0.898202886164709	0	0	0	0	0	0	0	0	0	0	0	0	0	0	0	0	0	0	0	0	0	0	0	0	0	0	0	0	0	0	0
4930556I23Rik	0	0	0	0	0	0	0	0	0	0	0	0	0	0	0	0	0	0	0	0	0	0	0	0	0	0	0	0	0	0	0.916609696957339	0	0	0	0	0	0	0	0	0	0	0	0	0	0	0	0	0.871871434806883	0
4930556M19Rik	60.5405705283425	62.146304830322	67.0663732894879	50.0201536148215	44.9405621965114	61.0133842199446	33.9685844827339	34.3727496480744	41.6615770363699	23.7895270163068	23.8560187161053	24.9741918412216	33.2182805880189	52.2683061215584	48.5036984323003	61.0215607814637	78.2060842999053	71.8562308931767	58.4309929844108	59.5976975516936	49.6205692787554	56.5385966763308	52.4143256587135	60.6465666559091	32.0989670232764	44.265379373392	35.7626031043498	33.1812551358687	34.6700951339589	35.1599340091825	47.6637042417816	42.3639039163882	38.6447495170051	87.4638379795834	60.4203530705925	75.9510108387267	93.5819020527209	68.7723762192523	62.0812535971697	42.0519636395053	30.1478353134101	61.653169053221	47.7468870331648	34.9431848401632	36.4798282772406	25.6377484346317	34.7061485530491	40.9779574359235	51.7807155162052
4930556N09Rik	0	0	0	0	0	0	0	0	0	0	0	0	0	0	0	0	0	0	0	0	0	0	0	0	0	0	0	0	0.63036536607198	0	0	0	0	0	0	0	0	0	0	0	0	0	0	0	0	0	0	0	0
4930556N13Rik	11.8297666549635	7.64877597911655	1.97254039086729	6.00241843377858	13.386550441514	16.4639290752231	4.68532199761847	12.7306480178053	4.84436942283371	6.48805282262914	5.96400467902632	3.46863775572522	8.0529165061864	7.31756285701817	8.08394973871671	2.44086243125855	12.0317052769085	8.08382597548238	10.2022368702939	2.8379855976997	6.20257115984443	3.64765139847295	8.45392349334089	8.91861274351604	1.78327594573758	2.60384584549365	3.63687489196777	3.11074266898769	3.78219219643188	2.2683828393021	1.83321939391468	7.89835496746221	6.29100573532641	3.53389244361953	5.87420099297427	6.18205902175682	15.5969836754535	15.529246243057	14.6073537875693	3.5043303032921	8.11672489207195	5.5211793181989	9.34178224561919	5.8238641400272	4.05331425302673	3.34405414364762	5.92543999686205	8.71871434806883	0
4930557J02Rik	0	0	0	0	0	0	0	0	0	0	0	0	0	0	0	0	0	0	0	0	0	0	0	0	0	0	0.606145815327962	0	0	0	0	0	0	0	0	2.64945386646721	0	0	0	0	0	0	0	0	0	0	0	0	0
4930557K07Rik	7.65455489438813	5.73658198433741	2.95881058630094	5.00201536148215	1.91236434878772	6.77926491332718	5.85665249702309	5.09225920712214	5.81324330740045	4.32536854841942	7.66800601589098	1.38745510229009	4.0264582530932	6.272196734587	7.18573310108152	9.7634497250342	2.4063410553817	2.69460865849413	12.0571890285292	6.62196639463262	8.6835996237822	14.5906055938918	1.69078469866818	3.56744509740642	3.56655189147515	10.4153833819746	7.27374978393554	6.22148533797539	2.52146146428792	0	10.0827066665307	6.46229042792363	8.9871510504663	4.41736555452442	5.87420099297427	2.64945386646721	4.87405739857921	9.98308687053662	6.08639741148722	7.88474318240724	6.9571927646331	5.5211793181989	4.1519032202752	4.85322011668934	4.05331425302673	5.57342357274603	5.0789485687389	4.35935717403441	3.53050333065035
4930558C23Rik	0	0	0	0	0	0	0	0	0	0	0	0	0	0	0	0	0	0	0	0	0	0	0	0	0	0	0	0	0	0	0	0	0	0	0	0	0	0	0	0	0	0	0	0	0	0	0	0	1.17683444355012
4930558F17Rik	0	0	0	0	0	0	0	0	0	0	0	0	0	0	0	0	0	0	0	0	0	0	0	0	0	0	0	0	0	0	0	0	0	0	0	0	0	0	0	0	0	0	0	0	0	0	0	0	4.70733777420047
4930558J18Rik	0	2.86829099216871	1.97254039086729	0	0.956182174393859	0	0	2.54612960356107	0	0	0.852000668432331	0	2.0132291265466	0	0	0	0	0.898202886164709	0.927476079117631	0	0	0	1.69078469866818	0.891861274351604	0	1.7358972303291	7.27374978393554	0	0.63036536607198	0	0	2.15409680930787	0.89871510504663	0.883473110904883	2.51751471127469	0.883151288822403	1.94962295943168	0	1.21727948229744	0	0	0	0	1.94128804667573	0	1.11468471454921	0.846491428123149	0.871871434806883	1.17683444355012
4930558K02Rik	0.695868626762557	0	0	0	0	0.968466416189597	0	0	0	0	0	0	0	0	0.89821663763519	0	1.20317052769085	0	0.927476079117631	0	0	0	0	0.891861274351604	0	0	0.606145815327962	0	0	0	0	0	0	0.883473110904883	0.839171570424896	0	0	0	0	0	0	0.920196553033149	0	0.970644023337867	0	0	0	0	0
4930559C10Rik	0	0	0	0	0	0	0	0	0	0	0	0	0	0	0	0	0	0	0	0	0	0	0	0	0	0	0	0	0	0	0	0	0	0	0	0.883151288822403	0	0	0	0	0	0	0	0	0	0	0	0	0
4930562C15Rik	0	3.82438798955827	0	2.00080614459286	0.956182174393859	0.968466416189597	0	2.54612960356107	0.968873884566742	1.08134213710486	0	0	3.0198436898199	1.04536612243117	0.89821663763519	0	0	0.898202886164709	0.927476079117631	0.945995199233232	0	0	1.69078469866818	0	0.891637972868788	0	0.606145815327962	0	0	2.2683828393021	0.916609696957339	0.718032269769292	0.89871510504663	1.76694622180977	0.839171570424896	1.76630257764481	1.94962295943168	2.21846374900814	1.21727948229744	0.876082575823026	4.6381285097554	0	1.0379758050688	0.970644023337867	0	0	0.846491428123149	0	1.17683444355012
4930562F07Rik	0.695868626762557	1.91219399477914	0.986270195433645	2.00080614459286	0.956182174393859	0	1.17133049940462	1.27306480178053	0	0	1.70400133686466	0	0	0	0	0	1.20317052769085	0	0	0	0	0	0	0	0	0	1.21229163065592	2.0738284459918	0	1.13419141965105	0	0	0	0	0	0	0.974811479715842	1.10923187450407	0	0	0	0.920196553033149	0	0	0	1.11468471454921	0	0	0
4930563E18Rik	0.695868626762557	0.956096997389569	0	1.00040307229643	0.956182174393859	0.968466416189597	0	0	0.968873884566742	0	0.852000668432331	0.693727551145044	0	0	0	2.44086243125855	0	0	0.927476079117631	0	0	0	0	0	0	0.867948615164549	0	0	0	0	0	0.718032269769292	0.89871510504663	0	0.839171570424896	0.883151288822403	0.974811479715842	1.10923187450407	0	0	0	0	0	0	1.01332856325668	0	0	3.48748573922753	1.17683444355012
4930563E22Rik	0	0.956096997389569	1.97254039086729	0	0	0.968466416189597	1.17133049940462	0	0.968873884566742	4.32536854841942	1.70400133686466	0.693727551145044	2.0132291265466	3.1360983672935	2.69464991290557	0	1.20317052769085	1.79640577232942	2.78242823735289	0	1.24051423196889	0	1.69078469866818	0	0	0	0.606145815327962	1.0369142229959	1.26073073214396	1.13419141965105	2.74982909087202	0.718032269769292	1.79743021009326	0.883473110904883	1.67834314084979	2.64945386646721	0.974811479715842	1.10923187450407	1.21727948229744	2.62824772746908	1.15953212743885	0.920196553033149	1.0379758050688	0	1.01332856325668	0	1.6929828562463	0	5.88417221775059
4930563J15Rik	0	0	0	0	0	0	0	0	0	1.08134213710486	0	0	0	0	0	0	0	0	0	0	0	0	0	0	0	0	0	0	0	0	0	0	0	0	0	0	0	0	0	0	0	0	1.0379758050688	0	0	0	0	0	0
4930563M21Rik	0	0	0	0	0	0	0	0	0	0	0	0	0	0	0	0	0	0	0	0	0	0	0	0	0	0	0	0	0.63036536607198	0	0	0	0	0	0	0	0	0	0	0.876082575823026	0	0	0	0.970644023337867	0	1.11468471454921	0	0	1.17683444355012
4930564C03Rik	0	0	0	0	0	0	0	0	0	0	0	0	0	0	0	0	0	0	0	0	0	0	0	0	0	0	0	0	0	0	0	0	0	0	0	0	0.974811479715842	0	0	0	0	0	0	0.970644023337867	0	0	0.846491428123149	0	1.17683444355012
4930565N06Rik	12.525635281726	21.9902309399601	6.90389136803552	17.0068522290393	20.079825662271	16.4639290752231	17.5699574910693	17.8229072249275	22.2840993450351	24.8708691534117	24.7080193845376	19.4243714320612	12.0793747592796	15.6804918364675	15.2696828397982	9.7634497250342	13.2348758045994	11.6766375201412	13.9121411867645	17.9739087854314	21.0887419434711	18.2382569923648	20.2894163840181	17.8372254870321	32.0989670232764	17.358972303291	9.69833304524739	18.6644560139262	19.5413263482314	11.3419141965105	14.6657551513174	15.0786776651551	18.8730172059792	22.970300883527	12.5875735563734	23.8450847982049	8.77330331744258	16.638478117561	6.08639741148722	14.0173212131684	28.9883031859712	21.1645207197624	12.4557096608256	26.2073886301224	19.253242701877	22.2936942909841	16.929828562463	13.0780715221032	7.06100666130071
4930566D17Rik	0	0	0	0	0	0.968466416189597	0	0	0	0	0	0	1.0066145632733	0	0	0	0	0	0	0	1.24051423196889	1.82382569923648	3.38156939733636	0	1.78327594573758	1.7358972303291	0	0	1.26073073214396	0	0	0	0.89871510504663	0	0	0	0.974811479715842	0	0	0	0	1.8403931060663	0	0	0	0	0	1.74374286961377	0
4930568A12Rik	0	0	0	0	0	0	0	0	0	0	0	0	0	0	0.89821663763519	0	0	0	0	0.945995199233232	0	0	0	0	0	0	0	0	0	0	0	0	0	0	0	0	0	0	0	0	0	0	0	0	0	0	0	0	0
4930568A13Rik	0	0	0	0	0	0	0	0	0	0	0	0	0	0	0	0	0	0	0	0	0	0	0	0	0	0	0	0	0	0	0	0	0	0	0	0.883151288822403	0	0	0	0	0	0	0	0	0	0	0	0	0
4930570G19Rik	0	0	0	0	0.956182174393859	0	0	0	0	0	0	0.693727551145044	0	0	0	0	0	0	0	0	0	0	0	0	0	0	0	0	0	0	0	0	0	0	0	0	0	0	0	0.876082575823026	0	0	0	0	0	0	0	0	0
4930571K23Rik	0	0	0	0	0	0	0	0	0	0	0	0	0	0	0	0	0	0	0	0	0	0	0	0	0	0	0	0	0.63036536607198	0	0	0	0	0	0	0	0.974811479715842	0	0	0	0	0	0	0	0	0	0	0	2.35366888710024
4930572G02Rik	0.695868626762557	2.86829099216871	4.93135097716823	0	0	0	0	1.27306480178053	0	1.08134213710486	0.852000668432331	1.38745510229009	0	1.04536612243117	0	2.44086243125855	0	0	0.927476079117631	0	1.24051423196889	0	0	0	0.891637972868788	0	1.21229163065592	0	0	0	0.916609696957339	0	0	0	0.839171570424896	0	0	2.21846374900814	1.21727948229744	0	0	0	0	0	0	0	1.6929828562463	0	0
4930572O13Rik	0	0	0	0	0	0	0	0	0	0	0	0	0	0	0	0	0	0	0	0	0	0	0	0	0	0	0	0	0	0	0	0	0	0	0	0	0.974811479715842	0	0	0	0	0	0	0	0	0	0	0	0
4930573C15Rik	0	0	0	0	0	0	0	0	0	0	0	0	0	0	0	0	0	0	0	0	0	0	0	0	0	0	0	0	0	0	0	0	0	0	0	0	0	0	0	0	0	0	0	0	0	0	0	0	0
4930573H18Rik	0	0	0	0	0	0	0	0	0	0	0	0	0	0	0	0	0	0	0	0	0	0	0	0	0	0	0	0	0	0	0	0	0	0	0	0.883151288822403	0	0	0	0	0	0	0	0	0	0	0	0	0
4930573O16Rik	0	0	0	0	0	0	0	0	0	0	0.852000668432331	0	0	0	0	0	1.20317052769085	0.898202886164709	0	0.945995199233232	0	0	0	0	0	0	0	0	0	0	0	0	0	0	0	0.883151288822403	0	0	0	0	0	0	0	0	0	0	0	0	0
4930577N17Rik	1.39173725352511	2.86829099216871	1.97254039086729	2.00080614459286	5.73709304636316	2.90539924856879	2.34266099880924	3.8191944053416	3.87549553826697	2.16268427420971	6.81600534745865	1.38745510229009	1.0066145632733	3.1360983672935	2.69464991290557	4.8817248625171	1.20317052769085	0.898202886164709	0.927476079117631	2.8379855976997	1.24051423196889	5.47147709770943	0	0.891861274351604	3.56655189147515	4.33974307582275	3.63687489196777	2.0738284459918	2.52146146428792	1.13419141965105	1.83321939391468	1.43606453953858	3.59486042018652	2.65041933271465	1.67834314084979	0.883151288822403	1.94962295943168	2.21846374900814	1.21727948229744	2.62824772746908	1.15953212743885	0.920196553033149	3.1139274152064	4.85322011668934	2.02665712651337	3.34405414364762	3.3859657124926	1.74374286961377	2.35366888710024
4930578G10Rik	2.08760588028767	1.91219399477914	3.94508078173458	1.00040307229643	1.91236434878772	4.84233208094798	7.02798299642771	1.27306480178053	2.90662165370023	8.65073709683885	4.26000334216166	5.54982040916035	11.0727601960063	4.18146448972467	1.79643327527038	2.44086243125855	4.81268211076341	1.79640577232942	3.70990431647052	3.78398079693293	3.72154269590666	0	5.07235409600454	4.45930637175802	0.891637972868788	1.7358972303291	1.21229163065592	3.11074266898769	2.52146146428792	0	3.66643878782936	1.43606453953858	0.89871510504663	5.3008386654293	6.71337256339917	0	3.89924591886337	3.32769562351221	4.86911792918978	2.62824772746908	4.6381285097554	2.76058965909945	6.2278548304128	4.85322011668934	4.05331425302673	1.11468471454921	3.3859657124926	0.871871434806883	3.53050333065035
4930578I06Rik	0.695868626762557	0	0	0	1.91236434878772	0	0	0	0	0	0	0	2.0132291265466	0	0	0	0	0	0	0	0	0	0	0	0	0	0	0	0.63036536607198	0	0	0	0	0	0	0	0	0	1.21727948229744	0.876082575823026	0	0	0	0	1.01332856325668	0	0.846491428123149	0	1.17683444355012
4930578L24Rik	4.8710803873379	6.69267898172698	5.91762117260187	7.00282150607501	3.82472869757544	3.87386566475839	1.17133049940462	5.09225920712214	5.81324330740045	5.40671068552428	5.11200401059399	4.16236530687026	6.0396873796398	7.31756285701817	1.79643327527038	0	6.01585263845426	3.59281154465883	2.78242823735289	0.945995199233232	6.20257115984443	1.82382569923648	3.38156939733636	4.45930637175802	3.56655189147515	5.20769169098729	3.03072907663981	5.18457111497949	2.52146146428792	4.5367656786042	3.66643878782936	2.15409680930787	7.18972084037304	3.53389244361953	4.19585785212448	6.18205902175682	2.92443443914753	3.32769562351221	1.21727948229744	4.38041287911513	2.3190642548777	4.60098276516575	2.0759516101376	3.88257609335147	6.0799713795401	2.22936942909841	3.3859657124926	4.35935717403441	5.88417221775059
4930578M01Rik	0	0	0	1.00040307229643	0.956182174393859	0	0	0	0	0	0	0	0	0	0.89821663763519	0	0	0	0	0	0	0	0	0	0	0	0	0	0	0	0	0	0	0	0	0	0	0	0	0	0	0	1.0379758050688	0	0	0	0	0	0
4930579C12Rik	0	0	0	2.00080614459286	0	0	0	1.27306480178053	0	0	0	0.693727551145044	0	0	0	0	0	0	0	0	0	0	0	1.78372254870321	0	0	0	0	0.63036536607198	0	0	0	0	0	0	0	0	0	0	0	0	0	0	0	0	0	0	0	0
4930579F01Rik	0	0	0.986270195433645	2.00080614459286	0	4.84233208094798	1.17133049940462	0	0	1.08134213710486	0	0	0	0	0	0	0	0	0.927476079117631	0	0	0	0	0.891861274351604	1.78327594573758	0.867948615164549	0	0	0	0	0	0.718032269769292	0	0	0	0	0	0	0	0	1.15953212743885	0	1.0379758050688	0	0	0	1.6929828562463	0	1.17683444355012
4930579G18Rik	13.2215039084886	16.2536489556227	11.8352423452037	15.0060460844465	6.69327522075702	6.77926491332718	10.5419744946416	19.095972026708	8.71986496110068	9.7320792339437	10.224008021188	12.4870959206108	13.0859893225529	13.5897595916052	11.6768162892575	9.7634497250342	4.81268211076341	5.38921731698825	13.9121411867645	4.72997599616616	19.8482277115022	14.5906055938918	8.45392349334089	11.5941965665709	13.3745695930318	12.1512806123037	15.759791198527	9.33222800696308	3.1518268303599	11.3419141965105	10.9993163634881	6.46229042792363	8.9871510504663	7.95125799814395	10.9092304155237	13.2472693323361	7.79849183772674	11.0923187450407	13.3900743052719	14.0173212131684	6.9571927646331	12.8827517424641	14.5316612709632	5.8238641400272	6.0799713795401	7.80279300184444	4.23245714061575	17.4374286961377	9.41467554840095
4930579G24Rik	9.7421607746758	10.5170669712853	8.87643175890281	4.00161228918572	13.386550441514	3.87386566475839	7.02798299642771	3.8191944053416	4.84436942283371	6.48805282262914	7.66800601589098	4.16236530687026	11.0727601960063	7.31756285701817	3.59286655054076	12.2043121562927	7.21902316614511	5.38921731698825	6.49233255382342	16.0819183869649	4.96205692787554	5.47147709770943	13.5262775893454	6.24302892046123	2.67491391860636	1.7358972303291	56.3715608255005	3.11074266898769	5.04292292857584	4.5367656786042	8.24948727261605	7.18032269769292	1.79743021009326	7.06778488723906	9.23088727467386	7.06521031057923	9.74811479715842	2.21846374900814	8.52095637608211	7.00866060658421	5.79766063719425	5.5211793181989	6.2278548304128	4.85322011668934	4.05331425302673	8.91747771639365	4.23245714061575	1.74374286961377	14.1220133226014
4930579K19Rik	0	1.91219399477914	0.986270195433645	0	0.956182174393859	0.968466416189597	0	1.27306480178053	0.968873884566742	0	0.852000668432331	0	4.0264582530932	0	0.89821663763519	0	3.60951158307255	2.69460865849413	0.927476079117631	0.945995199233232	2.48102846393777	0	0	0.891861274351604	0.891637972868788	0.867948615164549	0.606145815327962	0	1.26073073214396	0	0	0	0	0.883473110904883	1.67834314084979	1.76630257764481	0.974811479715842	0	2.43455896459489	0.876082575823026	1.15953212743885	0	0	0	0	0	0	1.74374286961377	2.35366888710024
4930581F22Rik	162.833258662438	105.170669712853	111.448532084002	153.061670061354	244.782636644828	172.387022081748	183.898888406525	115.848896962029	196.681398567049	136.249109275212	127.80010026485	116.546228592367	113.747445649883	143.21515877307	104.193129965682	141.570021012996	152.802657016738	111.377157884424	168.800646399409	95.5455151225564	65.747254294351	171.439615728229	158.933761674809	170.345503401156	158.711559170644	167.514082726758	98.1956220831298	136.872677435459	115.987227357244	117.955907643709	133.825015755772	119.911389051472	133.009835546901	143.122643966591	125.03656399331	158.08408069921	192.037861504021	119.797042446439	139.987140464206	229.533634865633	157.696369331684	199.682652008193	158.810298175526	162.097551897424	122.612756154059	129.303426887708	106.657919943517	142.115043873522	90.6162521533591
4930583I09Rik	0	0	0	0	0	0	0	0	0	1.08134213710486	0	0.693727551145044	0	0	0	0	0	0	0	0	0	0	0	0	0	0	0.606145815327962	0	0	0	0	0.718032269769292	0	0.883473110904883	0	0	0	0	0	0	0	0.920196553033149	0	0	4.05331425302673	0	0.846491428123149	0.871871434806883	0
4930583K01Rik	0	0	0.986270195433645	1.00040307229643	0.956182174393859	0	0	0	0.968873884566742	0	0.852000668432331	0.693727551145044	0	0	0	0	0	0	0	0	0	0	0	0.891861274351604	0.891637972868788	0	0.606145815327962	0	0	1.13419141965105	0	0	0.89871510504663	0	0	0	0.974811479715842	0	0	0	0	0	0	1.94128804667573	1.01332856325668	0	0.846491428123149	0	0
4930583P06Rik	0	0	0	0	0	0	0	0	0.968873884566742	0	0	0	0	0	0	0	0	0	0	0	0	0	0	0	0.891637972868788	0	0	0	0	0	0	0	0	0	0.839171570424896	0	0	0	0	0	0	0	0	0	0	0	0	0	0
4930584F24Rik	0	0	0	0	0	0	0	0	0	0	0	0	0	0	0	0	0	0	0	0	0	0	0	0	0	0	0	0	1.26073073214396	0	0	0	0	0	0	0	0	0	0	0	0	0	0	0	0	0	0	0	0
4930588J15Rik	0	0	0	0	0	0	0	0	0	0	0	0	0	0	0	0	0	0	0	0	0	0	0	0	0	0	0	0	0	0	0	0	0	0	0	0	0.974811479715842	0	0	0	0	0	0	0.970644023337867	0	0	0	0	0
4930588K23Rik	0.695868626762557	0	0	0	0	0	0	0	0	0	0	0	0	0	0	0	0	0	0	0	0	0	0	0	0	0	0	0	0	0	0	0	0	0	0	0	0	0	0	0	0	0	0	0	0	0	0	0	0
4930589L23Rik	0	0	0	0	0	0	0	0	0	0	0	0	0	0	0	0	0	0	0	0	0	0	0	0	0	0	0	0	0.63036536607198	0	0	0	0	0	0	0	0	0	0	0	0	0	0	0	0	0	0	0	0
4930590J08Rik	2.78347450705023	4.78048498694784	3.94508078173458	3.00120921688929	0.956182174393859	3.87386566475839	1.17133049940462	0	0	2.16268427420971	2.55600200529699	3.46863775572522	5.0330728163665	4.18146448972467	3.59286655054076	7.32258729377565	3.60951158307255	2.69460865849413	4.63738039558816	1.89199039846646	2.48102846393777	3.64765139847295	3.38156939733636	5.35116764610963	2.67491391860636	4.33974307582275	1.81843744598389	6.22148533797539	0.63036536607198	3.40257425895315	0.916609696957339	3.59016134884646	2.69614531513989	7.06778488723906	4.19585785212448	2.64945386646721	6.8236803580109	5.54615937252034	0	1.75216515164605	3.47859638231655	2.76058965909945	4.1519032202752	7.76515218670294	5.06664281628342	0	5.0789485687389	2.61561430442065	5.88417221775059
4930590L20Rik	0	0	0	0	0	0	0	0	0	0	0	0	0	0	0	0	0	0	0	0	0	0	1.69078469866818	0	0	0	0	0	0	0	0	0	0	0	0	0	0	0	0	0	0	0	0	0	0	0	0	0	0
4930592A05Rik	0	0	0	0	0	0	0	0	0	0	0.852000668432331	0	0	0	0	0	1.20317052769085	0	0	0.945995199233232	0	0	0	0	1.78327594573758	0	0	1.0369142229959	0	0	0	0	0.89871510504663	0	0	0	0.974811479715842	0	0	0	0	0	0	0	1.01332856325668	0	0	0	0
4930592C13Rik	0	0.956096997389569	0.986270195433645	5.00201536148215	3.82472869757544	1.93693283237919	2.34266099880924	2.54612960356107	0.968873884566742	1.08134213710486	0	0.693727551145044	3.0198436898199	2.09073224486233	2.69464991290557	0	1.20317052769085	1.79640577232942	0.927476079117631	0	3.72154269590666	1.82382569923648	1.69078469866818	0.891861274351604	0.891637972868788	0	0.606145815327962	2.0738284459918	0	2.2683828393021	0.916609696957339	0.718032269769292	1.79743021009326	1.76694622180977	1.67834314084979	1.76630257764481	1.94962295943168	1.10923187450407	0	1.75216515164605	0	0	0	0	1.01332856325668	2.22936942909841	0.846491428123149	0.871871434806883	3.53050333065035
4930592I03Rik	0	0.956096997389569	0	0	0	0.968466416189597	0	0	0	0	0	0	0	1.04536612243117	0	0	0	0	0	0	0	0	0	0	0	0	0.606145815327962	0	0.63036536607198	0	0	0	0	0	0	0	0.974811479715842	0	1.21727948229744	0	0	0	0	0	0	0	0	0	0
4930593A02Rik	1.39173725352511	0.956096997389569	0.986270195433645	1.00040307229643	0.956182174393859	0	1.17133049940462	0	0	0	0	0	0	1.04536612243117	0.89821663763519	0	0	0	0	0.945995199233232	1.24051423196889	0	0	0.891861274351604	1.78327594573758	0.867948615164549	0.606145815327962	0	0	1.13419141965105	0.916609696957339	0.718032269769292	0	0	0	0.883151288822403	0.974811479715842	0	0	0.876082575823026	1.15953212743885	0.920196553033149	0	0.970644023337867	0	0	2.53947428436945	0.871871434806883	2.35366888710024
4930593C16Rik	0.695868626762557	0	0	1.00040307229643	0	0	0	0	0	0	0	0	0	0	0	0	0	0	0	0	0	0	0	0	0	0	0	0	0	0	0	0	0	0	0	0	0	0	0	0	0	0	0	0	0	0	0	0	0
4930594C11Rik	0	0	0	0	0.956182174393859	0	0	0	0	0	0	0	0	0	0	0	0	0	0	0	1.24051423196889	0	0	0	0	0	0.606145815327962	1.0369142229959	1.26073073214396	0	0	0	0	0	0	0	0	0	0	0	1.15953212743885	0	0	0	0	0	0	0	1.17683444355012
4930594M22Rik	17.3967156690639	12.4292609660644	13.807782736071	7.00282150607501	20.079825662271	12.5900634104648	9.37064399523694	7.6383888106832	10.6576127302342	16.2201320565728	11.0760086896203	15.955733676336	20.132291265466	11.4990273467428	17.0661161150686	12.2043121562927	21.6570694984353	12.5748404063059	17.622045503235	7.56796159386586	13.6456565516577	7.29530279694591	13.5262775893454	6.24302892046123	8.91637972868788	13.0192292274682	15.153645383199	11.4060564529549	15.1287687857275	11.3419141965105	22.9152424239335	23.6950649023866	15.2781567857927	25.6207202162416	17.6226029789228	14.1304206211585	12.672549236306	9.98308687053662	13.3900743052719	16.6455689406375	13.9143855292662	14.7231448485304	12.4557096608256	9.70644023337867	8.10662850605347	10.0321624309429	12.6973714218472	11.3343286524895	9.41467554840095
4930595D18Rik	1.39173725352511	0.956096997389569	0	0	0.956182174393859	1.93693283237919	0	0	0	0	0	0.693727551145044	1.0066145632733	1.04536612243117	0	0	1.20317052769085	0	0	0.945995199233232	0	1.82382569923648	0	0.891861274351604	0	0	0	0	0	1.13419141965105	0	0.718032269769292	0	0	0	0	0	0	0	0	0	0	0	0	0	0	0	0.871871434806883	0
4930595L18Rik	0	0	0	0	0	0	0	0	0	0	0	0.693727551145044	0	0	0	0	0	0	0	0	0	0	0	0	0	0	0	0	0	0	0	0	0	0	0	1.76630257764481	0	0	0	0	0	0	0	0	0	0	0	0	0
4930596D02Rik	0	0	0	0	0	0	0	0	0	0	0	0	0	0	0	0	0	0	0	0	0	0	0	0	0	0	0	0	0	0	0	0	0	0	0	0.883151288822403	0	0	0	0	0	0	0	0	0	0	0	0	1.17683444355012
4930596I21Rik	0	0.956096997389569	0.986270195433645	4.00161228918572	1.91236434878772	0	0	1.27306480178053	0	2.16268427420971	3.40800267372932	0	0	3.1360983672935	0	0	0	0	1.85495215823526	3.78398079693293	0	0	0	0	0.891637972868788	0.867948615164549	0	2.0738284459918	0	0	0.916609696957339	2.15409680930787	0	1.76694622180977	0	1.76630257764481	0.974811479715842	0	0	0	0	3.6807862121326	0	0	0	5.57342357274603	1.6929828562463	0.871871434806883	2.35366888710024
4930597O21Rik	8.35042352115069	7.64877597911655	1.97254039086729	5.00201536148215	0.956182174393859	3.87386566475839	2.34266099880924	2.54612960356107	6.78211719196719	4.32536854841942	3.40800267372932	2.77491020458018	2.0132291265466	4.18146448972467	4.49108318817595	0	3.60951158307255	2.69460865849413	2.78242823735289	5.67597119539939	7.44308539181332	3.64765139847295	5.07235409600454	3.56744509740642	0.891637972868788	5.20769169098729	3.63687489196777	2.0738284459918	7.56438439286376	5.67095709825525	0	6.46229042792363	8.08843594541967	2.65041933271465	6.71337256339917	2.64945386646721	4.87405739857921	1.10923187450407	6.08639741148722	6.13257803076118	4.6381285097554	2.76058965909945	4.1519032202752	2.9119320700136	5.06664281628342	3.34405414364762	8.4649142812315	4.35935717403441	1.17683444355012
4930598A11Rik	1.39173725352511	0.956096997389569	0.986270195433645	0	0	0.968466416189597	0	1.27306480178053	1.93774776913348	1.08134213710486	1.70400133686466	1.38745510229009	1.0066145632733	1.04536612243117	0	0	1.20317052769085	0	1.85495215823526	0.945995199233232	0	0	0	0.891861274351604	0	0	0	2.0738284459918	2.52146146428792	3.40257425895315	0.916609696957339	2.87212907907717	2.69614531513989	2.65041933271465	3.35668628169959	0.883151288822403	1.94962295943168	1.10923187450407	1.21727948229744	1.75216515164605	2.3190642548777	0	0	1.94128804667573	1.01332856325668	0	1.6929828562463	1.74374286961377	0
4930598N05Rik	0	0.956096997389569	0	0	0	0	0	0	0	0	0	0	0	0	0	0	0	0	0	0	0	0	0	0	0	0	0	0	0.63036536607198	0	0	0	0	0	0	0	0	0	0	0	0	0	0	0	0	0	0	0	0
4930599N23Rik	1.39173725352511	1.91219399477914	4.93135097716823	2.00080614459286	0	4.84233208094798	1.17133049940462	1.27306480178053	5.81324330740045	3.24402641131457	0.852000668432331	2.08118265343513	3.0198436898199	3.1360983672935	5.38929982581114	2.44086243125855	1.20317052769085	0.898202886164709	2.78242823735289	6.62196639463262	1.24051423196889	3.64765139847295	0	0.891861274351604	0.891637972868788	2.60384584549365	1.81843744598389	4.14765689198359	1.89109609821594	1.13419141965105	2.74982909087202	1.43606453953858	1.79743021009326	0	0.839171570424896	1.76630257764481	6.8236803580109	3.32769562351221	4.86911792918978	2.62824772746908	2.3190642548777	3.6807862121326	2.0759516101376	1.94128804667573	0	1.11468471454921	2.53947428436945	3.48748573922753	3.53050333065035
4931402G19Rik	2.08760588028767	2.86829099216871	0	2.00080614459286	0	0.968466416189597	1.17133049940462	2.54612960356107	0	1.08134213710486	0	0	1.0066145632733	0	0	0	0	0	0	1.89199039846646	1.24051423196889	7.29530279694591	0	1.78372254870321	1.78327594573758	1.7358972303291	0.606145815327962	1.0369142229959	0.63036536607198	0	1.83321939391468	1.43606453953858	3.59486042018652	0	4.19585785212448	0.883151288822403	1.94962295943168	1.10923187450407	2.43455896459489	0.876082575823026	0	1.8403931060663	2.0759516101376	0.970644023337867	1.01332856325668	1.11468471454921	2.53947428436945	2.61561430442065	1.17683444355012
4931403E22Rik	10.4380294014384	17.2097459530122	8.87643175890281	9.00362765066787	5.73709304636316	8.71619774570637	18.7412879904739	10.1845184142443	14.5331082685011	9.7320792339437	14.4840113633496	10.4059132671757	11.0727601960063	10.4536612243117	13.4732495645278	4.8817248625171	3.60951158307255	13.4730432924706	6.49233255382342	3.78398079693293	3.72154269590666	5.47147709770943	6.76313879467271	9.81047401786765	10.6996556744255	15.6230750729619	9.09218722991943	8.29531378396718	8.19474975893574	6.80514851790629	10.0827066665307	10.7704840465394	11.6832963656062	11.4851504417635	6.71337256339917	15.0135719099809	13.6473607160218	9.98308687053662	7.30367689378467	7.88474318240724	6.9571927646331	10.1221620833646	13.4936854658944	10.6770842567165	10.1332856325668	8.91747771639365	10.1578971374778	19.1811715657514	7.06100666130071
4931403G20Rik	2.78347450705023	0.956096997389569	1.97254039086729	1.00040307229643	1.91236434878772	0.968466416189597	0	0	2.90662165370023	1.08134213710486	1.70400133686466	2.08118265343513	3.0198436898199	4.18146448972467	0.89821663763519	0	0	0	0.927476079117631	1.89199039846646	2.48102846393777	1.82382569923648	1.69078469866818	2.67558382305481	0.891637972868788	3.4717944606582	1.81843744598389	2.0738284459918	0	2.2683828393021	2.74982909087202	1.43606453953858	0	0.883473110904883	0	0.883151288822403	1.94962295943168	2.21846374900814	1.21727948229744	0.876082575823026	0	0.920196553033149	1.0379758050688	0.970644023337867	2.02665712651337	2.22936942909841	0.846491428123149	0	1.17683444355012
4931406C07Rik	1981.83384901976	2069.94999934842	2234.88826285264	1864.75132676055	1344.39213719777	1926.27970180111	2158.76211040271	2332.25471686194	1877.67758829035	2010.21503287793	1886.32947990918	1718.36314418627	2176.30068579687	2170.1800701671	2225.78082806	2775.26058434097	2622.91175036606	2298.50118569549	1832.69273233644	1553.32411714097	2097.70956625939	1606.79044102734	1658.65978939348	1684.72594725018	1869.76482910585	1539.74084330191	1138.94798700124	1759.64343642404	1954.13263482314	2125.47472042607	2198.94666300066	2288.36884375473	2039.1845733508	2205.14888481859	1779.04372930078	1987.09039985041	1963.27032014771	2154.1283002869	1502.12288115505	1656.67215088134	1652.33328160036	1727.20893004322	1574.60929628937	1948.0825548391	1869.59119920858	2399.91619042444	1888.52237614275	1904.16721361823	2157.13753502737
4931406H21Rik	0	0	0	0	0	0	0	0	0	0	0	0	0	0	0	0	0	0	0	0	1.24051423196889	0	0	0	0	0	0	0	0.63036536607198	0	0	0	0	0	0	0	0.974811479715842	0	0	0	0	0	0	0	0	0	0	0	0
4931408C20Rik	0	0	0	0	0	0	0	0	0	0	0	0	0	0	0	0	0	0	0	0	0	0	0	0	0	0	0	0	0.63036536607198	0	0	0	0	0	0	0	0	0	0	0	0	0	0	0	0	0	0	0	0
4931408D14Rik	72.3703371833059	105.170669712853	56.2174011397178	90.0362765066787	96.5743996137798	49.3917872256694	240.122752377947	454.484134235651	140.486713262178	135.167767138107	112.464088233068	111.690135734352	60.396873796398	49.1322077542649	73.6537642860856	51.2581110564295	80.612425355287	125.748404063059	66.7782776964694	83.2475775325244	48.3800550467866	80.248330766405	260.380843594899	151.616416639773	231.825872945885	266.460224855517	195.178952535604	50.808796926799	49.7988639196864	47.6360396253441	51.330143029611	28.7212907907717	37.7460344119585	47.7075479888637	50.3502942254938	81.2499185716611	61.4131232220981	150.855534932553	98.599638066093	220.772809107403	118.272276998763	60.7329725001879	306.202862495296	190.246228574222	280.692012022101	131.532796316806	46.5570285467732	111.599543655281	145.927471000215
4931413K12Rik	0.695868626762557	0.956096997389569	1.97254039086729	4.00161228918572	0.956182174393859	0	2.34266099880924	0	0	3.24402641131457	0.852000668432331	0.693727551145044	2.0132291265466	1.04536612243117	1.79643327527038	0	0	0.898202886164709	0.927476079117631	0	1.24051423196889	0	0	0	0.891637972868788	1.7358972303291	1.21229163065592	0	1.89109609821594	0	0.916609696957339	0.718032269769292	0	0	0.839171570424896	0	0	0	0	1.75216515164605	2.3190642548777	0.920196553033149	0	0.970644023337867	2.02665712651337	0	0	0	0
4931414P19Rik	38.2727744719407	49.7170438642576	59.1762117260187	34.0137044580786	52.5900195916623	56.1710521389966	33.9685844827339	36.9188792516355	47.4748203437704	38.9283169357748	28.1160220582669	38.8487428641224	62.4101029229446	52.2683061215584	84.4323639377079	41.4946613313953	75.7997432445236	84.4310712994826	58.4309929844108	45.4077695631951	52.1015977426932	40.1241653832025	43.9604021653726	41.9174798945254	55.2815543178648	34.717944606582	46.6732277802531	30.070512466881	35.3004605000309	28.3547854912762	78.8284339383312	58.8786461210819	108.744527710642	53.008386654293	57.9028383593178	60.9374389287458	53.6146313843713	52.1338981016912	48.6911792918978	52.5649545493816	35.9454959506043	47.8502207577238	42.5570080078208	43.678981050204	35.4664997139839	51.2754968692635	33.859657124926	39.2342145663097	43.5428744113544
4931415C17Rik	0.695868626762557	0	0.986270195433645	0	0	0	0	0	0	0	0.852000668432331	0	1.0066145632733	0	0	0	0	0	0.927476079117631	0	0	0	0	0	0	0.867948615164549	0	0	0	0	0	0	0	0	0	0	0	0	0	0	0	0.920196553033149	0	0	1.01332856325668	0	0	0	0
4931420L22Rik	0	0	0	0	0	0	0	0	0	0	0	0	0	0	0	0	0	0	0	0	0	0	0	0	0	0	0	0	0.63036536607198	0	0	0	0	0	0	0	0	0	0	0	0	0	0	0	0	0	0	0	0
4931422A03Rik	7.65455489438813	10.5170669712853	3.94508078173458	13.0052399398536	8.60563956954473	3.87386566475839	10.5419744946416	7.6383888106832	8.71986496110068	7.56939495973399	5.96400467902632	9.71218571603061	9.0595310694597	5.22683061215583	7.18573310108152	7.32258729377565	4.81268211076341	11.6766375201412	6.49233255382342	5.67597119539939	9.92411385575109	3.64765139847295	5.07235409600454	9.81047401786765	5.34982783721273	9.54743476681004	4.24302070729573	10.369142229959	5.67328829464782	4.5367656786042	8.24948727261605	10.7704840465394	7.18972084037304	7.06778488723906	9.23088727467386	7.06521031057923	10.7229262768743	12.2015506195448	8.52095637608211	5.25649545493816	8.11672489207195	11.9625551894309	3.1139274152064	6.79450816336507	6.0799713795401	5.57342357274603	7.61842285310835	14.821814391717	12.9451788790513
4931428F04Rik	18.788452922589	20.0780369451809	18.7391337132393	8.00322457837144	9.56182174393859	14.526996242844	15.22729649226	10.1845184142443	12.5953604993676	18.3828163307826	18.7440147055113	10.4059132671757	27.1785932083791	16.7258579588987	11.6768162892575	7.32258729377565	9.62536422152681	4.49101443082354	17.622045503235	21.7578895823643	14.8861707836266	12.7667798946553	16.9078469866818	7.13489019481283	9.80801770155667	20.8307667639492	18.1843744598389	14.5167991219426	10.0858458571517	12.4761056161615	11.9159260604454	16.5147422046937	12.5820114706528	15.9025159962879	28.5318333944465	15.8967231988033	18.521418114601	8.87385499603255	15.8246332698668	13.1412386373454	12.7548534018273	14.7231448485304	11.4177338557568	16.5009483967437	14.1865998855936	6.68810828729524	17.7763199905861	11.3343286524895	9.41467554840095
4931428L18Rik	0	0	0	0	0	0	0	0	0	0	0	0	0	0	0	0	0	0	0	0	0	0	0	0	0	0	0	0	0	0	0	0	0	0	0	0	0	0	0	0	0	0	0	0	1.01332856325668	0	0	0	0
4931429L15Rik	1.39173725352511	0.956096997389569	0	0	1.91236434878772	0	0	0	2.90662165370023	0	1.70400133686466	2.77491020458018	2.0132291265466	1.04536612243117	0	0	0	0	0	0	0	0	0	1.78372254870321	0	6.07564030615184	0	3.11074266898769	0.63036536607198	1.13419141965105	1.83321939391468	0	1.79743021009326	0	0	0	0	0	0	0	1.15953212743885	0	0	0	1.01332856325668	2.22936942909841	0.846491428123149	0	0
4931431C16Rik	0	0	0	0	0	0	0	0	0	0	0	0	0	0	0	0	0	0	0	0	0	0	0	0	0.891637972868788	0.867948615164549	0	0	0	0	0	0	0	0	0	0	0	0	0	0	0	0	0	0.970644023337867	1.01332856325668	0	0	0	0
4931440J10Rik	0	0	0	0	0	0	0	0	0	0	0	0	1.0066145632733	0	0	0	0	0	0	0	0	0	1.69078469866818	0	0	0	0	0	0	0	0.916609696957339	0	0	0	0	0	0	0	0	0	0	0	0	0.970644023337867	0	0	0	0	0
4931440P22Rik	1.39173725352511	1.91219399477914	0	2.00080614459286	0.956182174393859	5.81079849713758	1.17133049940462	2.54612960356107	2.90662165370023	1.08134213710486	2.55600200529699	3.46863775572522	2.0132291265466	1.04536612243117	0.89821663763519	4.8817248625171	3.60951158307255	1.79640577232942	1.85495215823526	1.89199039846646	1.24051423196889	0	1.69078469866818	0.891861274351604	0.891637972868788	4.33974307582275	1.81843744598389	4.14765689198359	4.41255756250386	0	1.83321939391468	0.718032269769292	6.29100573532641	0	4.19585785212448	3.53260515528961	3.89924591886337	2.21846374900814	2.43455896459489	2.62824772746908	2.3190642548777	0.920196553033149	5.189879025344	0.970644023337867	1.01332856325668	2.22936942909841	1.6929828562463	1.74374286961377	2.35366888710024
4932412D23Rik	0	0	0	0	0	0	0	1.27306480178053	0	0	0	0	0	0	0	2.44086243125855	0	0	0	0	0	0	0	0	0	0	0	0	0	0	0	0	0	0	0	0	0	0	0	0	0	0	0	0	0	0	0	0	0
4932415M13Rik	0	0	0	0	0	0	0	0	0	0	0	0	0	0	0	0	0	0	0	0	0	0	0	0	0	0	0	0	0	0	0	0	0	0	0	0	0.974811479715842	0	0	0	0	0	0	0	0	0	0	0	1.17683444355012
4932416K20Rik	0	0	0	0	0	0	0	0	0	0	0	0	0	0	0	0	0	0	0	0	0	0	0	0	0	0	0	0	0.63036536607198	0	0	0	0	0	0	0	0	0	0	0	0	0	0	0	0	0	0	0	1.17683444355012
4932429P05Rik	0	0	0	0	0	0	0	0	0	0	0	0	0	0	0	0	0	0	0	0	0	0	0	0	0	0	0	0	0	0	0	0	0	0	0	0	0.974811479715842	0	0	0	0	0	0	0	0	0	0	0	0
4932437C15Rik	0	0	0	0	0	0	2.34266099880924	0	0	0	0	0	0	0	0	0	0	0	0	0	0	0	0	0	0	0	0	0	0	0	0	0	0	0	0	0	0	0	1.21727948229744	0	0	0	0	0	0	0	0	0	0
4932438A13Rik	1098.77656165808	1221.89196266387	956.682089570636	735.296258137877	776.419925607814	749.593006130748	537.64069922672	478.672365469481	431.1488786322	546.077779237952	547.836429801989	672.915724610692	603.96873796398	764.162635497183	653.003495560783	856.742713371751	845.828880966669	824.550249499203	925.621126959396	742.606231398087	989.930357111171	866.317207137326	605.300922123208	833.89029151875	581.34795831045	506.014042640932	411.573008607686	604.520992006609	651.797788518427	797.336568014687	783.701290898525	798.451883983452	931.068848828309	1011.57671198609	1043.09026203815	1107.47171618329	737.932290144893	1041.56873015932	846.009240196724	546.675527313568	693.400212208432	839.219256366232	502.380289653299	486.292655692271	478.291081857155	557.342357274603	547.679953995678	544.047775319495	807.308428275381
4932438H23Rik	2.08760588028767	1.91219399477914	1.97254039086729	1.00040307229643	0.956182174393859	1.93693283237919	2.34266099880924	3.8191944053416	5.81324330740045	1.08134213710486	2.55600200529699	1.38745510229009	3.0198436898199	4.18146448972467	8.08394973871671	4.8817248625171	0	0.898202886164709	2.78242823735289	0.945995199233232	4.96205692787554	3.64765139847295	3.38156939733636	0	1.78327594573758	2.60384584549365	1.21229163065592	8.29531378396718	1.26073073214396	3.40257425895315	3.66643878782936	5.02622588838504	2.69614531513989	1.76694622180977	2.51751471127469	0	0.974811479715842	0	0	1.75216515164605	3.47859638231655	1.8403931060663	1.0379758050688	1.94128804667573	1.01332856325668	2.22936942909841	0.846491428123149	6.10310004364818	2.35366888710024
4932443L11Rik	2.78347450705023	1.91219399477914	0.986270195433645	2.00080614459286	0	0	0	0	0	0	0	0	0	1.04536612243117	0	0	1.20317052769085	0	0	1.89199039846646	1.24051423196889	0	1.69078469866818	0	0	0	0	0	0	0	0	0.718032269769292	0	0	0	0.883151288822403	0	1.10923187450407	0	0.876082575823026	2.3190642548777	2.76058965909945	0	0	1.01332856325668	1.11468471454921	0	0.871871434806883	1.17683444355012
4932702P03Rik	3.47934313381279	0	2.95881058630094	1.00040307229643	0.956182174393859	0	0	1.27306480178053	0.968873884566742	0	0	1.38745510229009	1.0066145632733	1.04536612243117	0	2.44086243125855	1.20317052769085	2.69460865849413	0.927476079117631	1.89199039846646	1.24051423196889	1.82382569923648	0	0.891861274351604	0	1.7358972303291	0	0	2.52146146428792	1.13419141965105	0	0.718032269769292	0.89871510504663	0.883473110904883	0.839171570424896	0.883151288822403	0.974811479715842	1.10923187450407	1.21727948229744	0.876082575823026	1.15953212743885	0.920196553033149	0	0.970644023337867	1.01332856325668	2.22936942909841	0	0	0
4933400F21Rik	0	0.956096997389569	0.986270195433645	0	0	0	0	0	0	0	0	0	1.0066145632733	0	0	0	0	0	0	0	0	0	0	0	0	0.867948615164549	0	0	0	0	0	0	0	0	0	0	0	0	0	0	0	0	0	0	0	2.22936942909841	0	0	0
4933401D09Rik	0	0	0	0	0	0	0	0	0	0	0	0	0	0	0	0	0	0	0	0	0	0	0	0	0	0	0	0	0	0	0	0	0.89871510504663	0	0	0	0	0	0	0	0	0	0	0	0	0	0	0.871871434806883	0
4933401H06Rik	0	0	0	0	0.956182174393859	0	0	0	0	0	0	0	0	0	0	0	1.20317052769085	0	0	0.945995199233232	0	0	0	0	0	0	0	0	0.63036536607198	0	0	0	0	0	0	0	0	0	0	0	0	0	0	0	0	0	0	0	0
4933402D24Rik	2.78347450705023	0.956096997389569	1.97254039086729	1.00040307229643	0.956182174393859	1.93693283237919	0	0	0.968873884566742	0	0.852000668432331	0.693727551145044	1.0066145632733	0	0	2.44086243125855	1.20317052769085	0	1.85495215823526	1.89199039846646	1.24051423196889	0	0	3.56744509740642	2.67491391860636	0.867948615164549	2.42458326131185	1.0369142229959	1.26073073214396	2.2683828393021	2.74982909087202	0	0	0	0	1.76630257764481	0	0	0	0	0	0	1.0379758050688	0	0	1.11468471454921	1.6929828562463	0.871871434806883	0
4933402J07Rik	0	0	0	0	0	0	0	0	0	0	0	0	0	0	0	0	0	0	0	0	0	0	0	0	0	0	0	0	0.63036536607198	0	0	0	0	0	0	0	0	0	0	0	0	0	0	0	0	0	0	0	0
4933403O08Rik	0	0	0	0	0	0	0	0	0	0	0	0	0	0	0	0	0	0	0	0	1.24051423196889	0	0	0	0	0	0	0	0	0	0	0.718032269769292	0	0	0	0	0	0	1.21727948229744	0	0	0	0	0.970644023337867	0	0	0	0	0
4933404K13Rik	0	0	0	0	0	0	1.17133049940462	0	0	0	0	0	0	0	0	0	0	0	0	0	0	0	0	0	0	0	0	0	0	0	0	0	0	0	0	0	0	0	0	0	0	0	0	0	0	0	0	0	0
[truncated: 30,962 more rows]
[truncated: 27 more columns]

## Sheet: Prefrontal cortex
genes	CON_0_17_PC_deduped.bam	CON_0_20_PC_deduped.bam	CON_0_26_PC_deduped.bam	CON_4_15_PC_deduped.bam	CON_4_18_PC_deduped.bam	CON_4_28_PC_deduped.bam	CON_8_16_PC_deduped.bam	CON_8_19_PC_deduped.bam	CON_8_30_PC_deduped.bam	CON_12_11_PC_deduped.bam	CON_12_14_PC_deduped.bam	CON_12_25_PC_deduped.bam	CON_16_21_PC_deduped.bam	CON_16_22_PC_deduped.bam	CON_16_6_PC_deduped.bam	CON_20_10_PC_deduped.bam	CON_20_24_PC_deduped.bam	CON_20_7_PC_deduped.bam	Res_0_42_PC_deduped.bam	Res_0_69_PC_deduped.bam	Res_0_74_PC_deduped.bam	Res_4_24_PC_deduped.bam	Res_4_43_PC_deduped.bam	Res_4_71_PC_deduped.bam	Res_8_25_PC_deduped.bam	Res_8_41_PC_deduped.bam	Res_8_72_PC_deduped.bam	Res_12_59_PC_deduped.bam	Res_12_7_PC_deduped.bam	Res_12_8_PC_deduped.bam	Res_16_4_PC_deduped.bam	Res_16_57_PC_deduped.bam	Res_16_60_PC_deduped.bam	Res_20_58_PC_deduped.bam	Res_20_6_PC_deduped.bam	Res_20_62_PC_deduped.bam	Sus_0_14_PC_deduped.bam	Sus_0_18_PC_deduped.bam	Sus_0_52_PC_deduped.bam	Sus_4_19_PC_deduped.bam	Sus_4_22_PC_deduped.bam	Sus_4_40_PC_deduped.bam	Sus_8_17_PC_deduped.bam	Sus_8_23_PC_deduped.bam	Sus_8_78_PC_deduped.bam	Sus_12_11_PC_deduped.bam	Sus_12_34_PC_deduped.bam	Sus_12_56_PC_deduped.bam	Sus_16_13_PC_deduped.bam
[truncated: 36,702 more rows]
[truncated: 27 more columns]

[truncated: 2 more sheets: Hippocampus, Metabolomics]
